# Supplementary material for: Positive effect of a diggable substrate on the behaviour of a captive naked mole rat colony
Source: Sci Rep. 2024 Aug 29;14:20138. doi: 10.1038/s41598-024-64146-w (PMC11362154; doi:10.1038/s41598-024-64146-w)
Supplement: Supplementary file 1 — Supplementary Information 1. [file 41598_2024_64146_MOESM1_ESM.xlsx]

## Sheet: Feuil1
date	Tag	entry_time	sex	age	mass	force	condition	substrate
2023-06-06	83427	37		15	33	0	post substrate, upward angle	after
2023-06-06	82123	53	M	115	43.1	0	post substrate, upward angle	after
2023-06-06	86354	82	F	15	34.6	16.1	post substrate, upward angle	after
2023-06-06	83430	87	F	15	35	20.8	post substrate, upward angle	after
2023-06-06	83427	129		15	33	0	post substrate, upward angle	after
2023-06-06	87335	143	F	15	37	0	post substrate, upward angle	after
2023-06-06	83427	181		15	33	0	post substrate, upward angle	after
2023-06-06	87335	210	F	15	37	0	post substrate, upward angle	after
2023-06-06	83426	266	F	12	29	12.5	post substrate, upward angle	after
2023-06-06	86354	412	F	15	34.6	16.1	post substrate, upward angle	after
2023-06-06	86354	473	F	15	34.6	16.1	post substrate, upward angle	after
2023-06-06	83423	549	F	15	36	13.8	post substrate, upward angle	after
2023-06-06	87339	608	M	11	28	10.8	post substrate, upward angle	after
2023-06-06	87335	672	F	15	37	0	post substrate, upward angle	after
2023-06-06	83429	804	F	11	28.6	11.6	post substrate, upward angle	after
2023-06-06	87335	822	F	15	37	0	post substrate, upward angle	after
2023-06-06	83429	849	F	11	28.6	11.6	post substrate, upward angle	after
2023-06-06	83429	860	F	11	28.6	11.6	post substrate, upward angle	after
2023-06-06	87335	913	F	15	37	0	post substrate, upward angle	after
2023-06-06	86361	918	M	12	29	10.4	post substrate, upward angle	after
2023-06-06		930					post substrate, upward angle	after
2023-06-06		949					post substrate, upward angle	after
2023-06-06	86354	1224	F	15	34.6	16.1	post substrate, upward angle	after
2023-06-06	82808	1242	F	115	54.6	15.5	post substrate, upward angle	after
2023-06-06	86361	1335	M	12	29	10.4	post substrate, upward angle	after
2023-06-06	80645	1354	M	98	43	9.9	post substrate, upward angle	after
2023-06-06	80939	1441	M	82	32	0	post substrate, upward angle	after
2023-06-06	80939	1495	M	82	32	0	post substrate, upward angle	after
2023-06-06	87334	1556	M	15	39	15	post substrate, upward angle	after
2023-06-06	86354	1561	F	15	34.6	16.1	post substrate, upward angle	after
2023-06-06	87426	1616		11	26	0	post substrate, upward angle	after
2023-06-06	81010	1646	F	64	33	0	post substrate, upward angle	after
2023-06-06	87334	1677	M	15	39	15	post substrate, upward angle	after
2023-06-06	83432	1729	F	11	27.7	14.3	post substrate, upward angle	after
2023-06-06	81427	1626	M	98	42	10.5	post substrate, upward angle	after
2023-06-06	81010	1772	F	64	33	0	post substrate, upward angle	after
2023-06-06	81010	1809	F	64	33	0	post substrate, upward angle	after
2023-06-06	81010	1861	F	64	33	0	post substrate, upward angle	after
2023-06-06	87340	1962	F	12	31	0	post substrate, upward angle	after
2023-06-06		2229					post substrate, upward angle	after
2023-06-06		2241					post substrate, upward angle	after
2023-06-06	80645	2292	M	98	43	9.9	post substrate, upward angle	after
2023-06-06	86356	2493	F	15	33.9	13.9	post substrate, upward angle	after
2023-06-06	80645	2501	M	98	43	9.9	post substrate, upward angle	after
2023-06-06	87426	2731		11	26	0	post substrate, upward angle	after
2023-06-06	83423	2963	F	15	36	13.8	post substrate, upward angle	after
2023-06-06	87426	3102		11	26	0	post substrate, upward angle	after
2023-06-06	81202	3203	F	98	45	0	post substrate, upward angle	after
2023-06-06	86354	3327	F	15	34.6	16.1	post substrate, upward angle	after
2023-06-06	86354	3470	F	15	34.6	16.1	post substrate, upward angle	after
2023-06-06	87337	3576	M	12	31	0	post substrate, upward angle	after
2023-06-08	87334	0	M	15	39	15	substrate, upward angle	present
2023-06-08	86354	24	F	15	34.6	16.1	substrate, upward angle	present
2023-06-08	80939	28	M	82	32	0	substrate, upward angle	present
2023-06-08	87334	46	M	15	39	15	substrate, upward angle	present
2023-06-08		51					substrate, upward angle	present
2023-06-08		53					substrate, upward angle	present
2023-06-08		58					substrate, upward angle	present
2023-06-08	80939	69	M	82	32	0	substrate, upward angle	present
2023-06-08	86354	73	F	15	34.6	16.1	substrate, upward angle	present
2023-06-08	87334	74	M	15	39	15	substrate, upward angle	present
2023-06-08	81013	80	F	64	35	0	substrate, upward angle	present
2023-06-08	86361	82	M	12	29	10.4	substrate, upward angle	present
2023-06-08	82123	87	M	115	43.1	0	substrate, upward angle	present
2023-06-08		101					substrate, upward angle	present
2023-06-08	87339	113	M	11	28	10.8	substrate, upward angle	present
2023-06-08	82123	127	M	115	43.1	0	substrate, upward angle	present
2023-06-08	83426	129	F	12	29	12.5	substrate, upward angle	present
2023-06-08	83426	136	F	12	29	12.5	substrate, upward angle	present
2023-06-08	83427	143		15	33	0	substrate, upward angle	present
2023-06-08	83430	147	F	15	35	20.8	substrate, upward angle	present
2023-06-08	86354	150	F	15	34.6	16.1	substrate, upward angle	present
2023-06-08		151					substrate, upward angle	present
2023-06-08	82123	154	M	115	43.1	0	substrate, upward angle	present
2023-06-08	83425	157		15	40	21.6	substrate, upward angle	present
2023-06-08	83428	159	F	15	34	19.4	substrate, upward angle	present
2023-06-08	81825	175	F	22	35	13.1	substrate, upward angle	present
2023-06-08	87334	180	M	15	39	15	substrate, upward angle	present
2023-06-08	87334	184	M	15	39	15	substrate, upward angle	present
2023-06-08	81013	187	F	64	35	0	substrate, upward angle	present
2023-06-08	82123	190	M	115	43.1	0	substrate, upward angle	present
2023-06-08		191					substrate, upward angle	present
2023-06-08	81825	201	F	22	35	13.1	substrate, upward angle	present
2023-06-08	83427	207		15	33	0	substrate, upward angle	present
2023-06-08		218					substrate, upward angle	present
2023-06-08		225					substrate, upward angle	present
2023-06-08	87334	230	M	15	39	15	substrate, upward angle	present
2023-06-08	87334	239	M	15	39	15	substrate, upward angle	present
2023-06-08	83426	241	F	12	29	12.5	substrate, upward angle	present
2023-06-08	87334	255	M	15	39	15	substrate, upward angle	present
2023-06-08	87426	258		11	26	0	substrate, upward angle	present
2023-06-08	80646	275	M	98	41	12.5	substrate, upward angle	present
2023-06-08	87426	287		11	26	0	substrate, upward angle	present
2023-06-08	82123	299	M	115	43.1	0	substrate, upward angle	present
2023-06-08	87334	300	M	15	39	15	substrate, upward angle	present
2023-06-08	87426	303		11	26	0	substrate, upward angle	present
2023-06-08	83423	312	F	15	36	13.8	substrate, upward angle	present
2023-06-08	87334	323	M	15	39	15	substrate, upward angle	present
2023-06-08	87341	326	M	15	35	17	substrate, upward angle	present
2023-06-08	86354	330	F	15	34.6	16.1	substrate, upward angle	present
2023-06-08		332					substrate, upward angle	present
2023-06-08		333					substrate, upward angle	present
2023-06-08	87334	340	M	15	39	15	substrate, upward angle	present
2023-06-08	87334	342	M	15	39	15	substrate, upward angle	present
2023-06-08	83426	346	F	12	29	12.5	substrate, upward angle	present
2023-06-08	83426	349	F	12	29	12.5	substrate, upward angle	present
2023-06-08	87334	351	M	15	39	15	substrate, upward angle	present
2023-06-08	81068	359	M	98	38	16	substrate, upward angle	present
2023-06-08		365					substrate, upward angle	present
2023-06-08	81068	369	M	98	38	16	substrate, upward angle	present
2023-06-08	87341	371	M	15	35	17	substrate, upward angle	present
2023-06-08	83426	377	F	12	29	12.5	substrate, upward angle	present
2023-06-08	81427	379	M	98	42	10.5	substrate, upward angle	present
2023-06-08	87341	387	M	15	35	17	substrate, upward angle	present
2023-06-08	82123	394	M	115	43.1	0	substrate, upward angle	present
2023-06-08	81427	403	M	98	42	10.5	substrate, upward angle	present
2023-06-08	83426	406	F	12	29	12.5	substrate, upward angle	present
2023-06-08	87334	412	M	15	39	15	substrate, upward angle	present
2023-06-08	87335	415	F	15	37	0	substrate, upward angle	present
2023-06-08	81815	419	M	88	33	0	substrate, upward angle	present
2023-06-08		429					substrate, upward angle	present
2023-06-08	83426	434	F	12	29	12.5	substrate, upward angle	present
2023-06-08	83430	440	F	15	35	20.8	substrate, upward angle	present
2023-06-08		441					substrate, upward angle	present
2023-06-08	87334	442	M	15	39	15	substrate, upward angle	present
2023-06-08		451					substrate, upward angle	present
2023-06-08		452					substrate, upward angle	present
2023-06-08	87426	458		11	26	0	substrate, upward angle	present
2023-06-08		462					substrate, upward angle	present
2023-06-08		465					substrate, upward angle	present
2023-06-08	87339	467	M	11	28	10.8	substrate, upward angle	present
2023-06-08		470					substrate, upward angle	present
2023-06-08		477					substrate, upward angle	present
2023-06-08	81815	484	M	88	33	0	substrate, upward angle	present
2023-06-08	81427	489	M	98	42	10.5	substrate, upward angle	present
2023-06-08		495					substrate, upward angle	present
2023-06-08	87334	497	M	15	39	15	substrate, upward angle	present
2023-06-08	87426	503		11	26	0	substrate, upward angle	present
2023-06-08	81427	511	M	98	42	10.5	substrate, upward angle	present
2023-06-08	83430	513	F	15	35	20.8	substrate, upward angle	present
2023-06-08		531					substrate, upward angle	present
2023-06-08	86354	544	F	15	34.6	16.1	substrate, upward angle	present
2023-06-08	82123	547	M	115	43.1	0	substrate, upward angle	present
2023-06-08	83426	548	F	12	29	12.5	substrate, upward angle	present
2023-06-08	83424	557	M	11	25.2	11.4	substrate, upward angle	present
2023-06-08		573					substrate, upward angle	present
2023-06-08		575					substrate, upward angle	present
2023-06-08	80645	576	M	98	43	9.9	substrate, upward angle	present
2023-06-08	81427	577	M	98	42	10.5	substrate, upward angle	present
2023-06-08	83427	585		15	33	0	substrate, upward angle	present
2023-06-08	80645	607	M	98	43	9.9	substrate, upward angle	present
2023-06-08	83426	612	F	12	29	12.5	substrate, upward angle	present
2023-06-08		619					substrate, upward angle	present
2023-06-08	82933	624	F	112	62	21.6	substrate, upward angle	present
2023-06-08	83426	635	F	12	29	12.5	substrate, upward angle	present
2023-06-08	83431	639	F	12	33	13.3	substrate, upward angle	present
2023-06-08		643					substrate, upward angle	present
2023-06-08	83430	654	F	15	35	20.8	substrate, upward angle	present
2023-06-08	83431	660	F	12	33	13.3	substrate, upward angle	present
2023-06-08	87341	664	M	15	35	17	substrate, upward angle	present
2023-06-08	82123	665	M	115	43.1	0	substrate, upward angle	present
2023-06-08	87334	669	M	15	39	15	substrate, upward angle	present
2023-06-08		676					substrate, upward angle	present
2023-06-08	81815	682	M	88	33	0	substrate, upward angle	present
2023-06-08		686					substrate, upward angle	present
2023-06-08	83426	695	F	12	29	12.5	substrate, upward angle	present
2023-06-08	87334	696	M	15	39	15	substrate, upward angle	present
2023-06-08	87426	699		11	26	0	substrate, upward angle	present
2023-06-08	81815	705	M	88	33	0	substrate, upward angle	present
2023-06-08		709					substrate, upward angle	present
2023-06-08	81815	714	M	88	33	0	substrate, upward angle	present
2023-06-08	82123	729	M	115	43.1	0	substrate, upward angle	present
2023-06-08		733					substrate, upward angle	present
2023-06-08	83426	741	F	12	29	12.5	substrate, upward angle	present
2023-06-08	87340	748	F	12	31	0	substrate, upward angle	present
2023-06-08		754					substrate, upward angle	present
2023-06-08		756					substrate, upward angle	present
2023-06-08	83428	760	F	15	34	19.4	substrate, upward angle	present
2023-06-08	87341	766	M	15	35	17	substrate, upward angle	present
2023-06-08	83426	784	F	12	29	12.5	substrate, upward angle	present
2023-06-08	83431	785	F	12	33	13.3	substrate, upward angle	present
2023-06-08	87334	788	M	15	39	15	substrate, upward angle	present
2023-06-08	83431	790	F	12	33	13.3	substrate, upward angle	present
2023-06-08	87335	798	F	15	37	0	substrate, upward angle	present
2023-06-08	87334	808	M	15	39	15	substrate, upward angle	present
2023-06-08	87335	810	F	15	37	0	substrate, upward angle	present
2023-06-08	83424	815	M	11	25.2	11.4	substrate, upward angle	present
2023-06-08		822					substrate, upward angle	present
2023-06-08	83424	828	M	11	25.2	11.4	substrate, upward angle	present
2023-06-08	83430	830	F	15	35	20.8	substrate, upward angle	present
2023-06-08		836					substrate, upward angle	present
2023-06-08		838					substrate, upward angle	present
2023-06-08	87334	846	M	15	39	15	substrate, upward angle	present
2023-06-08	87428	848	F	12	32	15	substrate, upward angle	present
2023-06-08	83424	853	M	11	25.2	11.4	substrate, upward angle	present
2023-06-08	87426	855		11	26	0	substrate, upward angle	present
2023-06-08	81815	860	M	88	33	0	substrate, upward angle	present
2023-06-08	81815	864	M	88	33	0	substrate, upward angle	present
2023-06-08	81815	874	M	88	33	0	substrate, upward angle	present
2023-06-08	87341	878	M	15	35	17	substrate, upward angle	present
2023-06-08	80645	880	M	98	43	9.9	substrate, upward angle	present
2023-06-08	81815	894	M	88	33	0	substrate, upward angle	present
2023-06-08	87335	895	F	15	37	0	substrate, upward angle	present
2023-06-08		905					substrate, upward angle	present
2023-06-08	81815	906	M	88	33	0	substrate, upward angle	present
2023-06-08	87335	915	F	15	37	0	substrate, upward angle	present
2023-06-08	81815	916	M	88	33	0	substrate, upward angle	present
2023-06-08	80645	922	M	98	43	9.9	substrate, upward angle	present
2023-06-08	80645	937	M	98	43	9.9	substrate, upward angle	present
2023-06-08	82123	942	M	115	43.1	0	substrate, upward angle	present
2023-06-08	82123	950	M	115	43.1	0	substrate, upward angle	present
2023-06-08	87334	955	M	15	39	15	substrate, upward angle	present
2023-06-08		964					substrate, upward angle	present
2023-06-08		973					substrate, upward angle	present
2023-06-08	87428	980	F	12	32	15	substrate, upward angle	present
2023-06-08	81815	985	M	88	33	0	substrate, upward angle	present
2023-06-08	87428	989	F	12	32	15	substrate, upward angle	present
2023-06-08	87334	990	M	15	39	15	substrate, upward angle	present
2023-06-08	81427	993	M	98	42	10.5	substrate, upward angle	present
2023-06-08		997					substrate, upward angle	present
2023-06-08		1000					substrate, upward angle	present
2023-06-08	81815	1010	M	88	33	0	substrate, upward angle	present
2023-06-08	87334	1012	M	15	39	15	substrate, upward angle	present
2023-06-08		1022					substrate, upward angle	present
2023-06-08	81815	1026	M	88	33	0	substrate, upward angle	present
2023-06-08	87334	1028	M	15	39	15	substrate, upward angle	present
2023-06-08	81815	1037	M	88	33	0	substrate, upward angle	present
2023-06-08	81182	1040	M	98	40	3	substrate, upward angle	present
2023-06-08	80645	1053	M	98	43	9.9	substrate, upward angle	present
2023-06-08	81182	1059	M	98	40	3	substrate, upward angle	present
2023-06-08	80645	1065	M	98	43	9.9	substrate, upward angle	present
2023-06-08		1075					substrate, upward angle	present
2023-06-08	86354	1082	F	15	34.6	16.1	substrate, upward angle	present
2023-06-08	80645	1087	M	98	43	9.9	substrate, upward angle	present
2023-06-08		1090					substrate, upward angle	present
2023-06-08	83426	1092	F	12	29	12.5	substrate, upward angle	present
2023-06-08	81815	1097	M	88	33	0	substrate, upward angle	present
2023-06-08		1113					substrate, upward angle	present
2023-06-08	83424	1120	M	11	25.2	11.4	substrate, upward angle	present
2023-06-08	83426	1122	F	12	29	12.5	substrate, upward angle	present
2023-06-08	81358	1124	M	98	37	0	substrate, upward angle	present
2023-06-08	81427	1132	M	98	42	10.5	substrate, upward angle	present
2023-06-08	86354	1139	F	15	34.6	16.1	substrate, upward angle	present
2023-06-08	83426	1145	F	12	29	12.5	substrate, upward angle	present
2023-06-08		1147					substrate, upward angle	present
2023-06-08	83424	1150	M	11	25.2	11.4	substrate, upward angle	present
2023-06-08	82123	1156	M	115	43.1	0	substrate, upward angle	present
2023-06-08	87334	1164	M	15	39	15	substrate, upward angle	present
2023-06-08	87335	1174	F	15	37	0	substrate, upward angle	present
2023-06-08	87341	1182	M	15	35	17	substrate, upward angle	present
2023-06-08	87334	1189	M	15	39	15	substrate, upward angle	present
2023-06-08	83424	1199	M	11	25.2	11.4	substrate, upward angle	present
2023-06-08		1203					substrate, upward angle	present
2023-06-08	87334	1214	M	15	39	15	substrate, upward angle	present
2023-06-08	87334	1220	M	15	39	15	substrate, upward angle	present
2023-06-08	81427	1224	M	98	42	10.5	substrate, upward angle	present
2023-06-08	81815	1230	M	88	33	0	substrate, upward angle	present
2023-06-08	83426	1258	F	12	29	12.5	substrate, upward angle	present
2023-06-08		1274					substrate, upward angle	present
2023-06-08	87335	1279	F	15	37	0	substrate, upward angle	present
2023-06-08	83426	1286	F	12	29	12.5	substrate, upward angle	present
2023-06-08		1292					substrate, upward angle	present
2023-06-08	83426	1300	F	12	29	12.5	substrate, upward angle	present
2023-06-08	87334	1307	M	15	39	15	substrate, upward angle	present
2023-06-08	81815	1309	M	88	33	0	substrate, upward angle	present
2023-06-08	87341	1311	M	15	35	17	substrate, upward angle	present
2023-06-08	81815	1320	M	88	33	0	substrate, upward angle	present
2023-06-08	82123	1329	M	115	43.1	0	substrate, upward angle	present
2023-06-08	87341	1338	M	15	35	17	substrate, upward angle	present
2023-06-08	87335	1340	F	15	37	0	substrate, upward angle	present
2023-06-08	83424	1342	M	11	25.2	11.4	substrate, upward angle	present
2023-06-08	83424	1344	M	11	25.2	11.4	substrate, upward angle	present
2023-06-08	82123	1348	M	115	43.1	0	substrate, upward angle	present
2023-06-08	83424	1357	M	11	25.2	11.4	substrate, upward angle	present
2023-06-08	83426	1360	F	12	29	12.5	substrate, upward angle	present
2023-06-08	87334	1367	M	15	39	15	substrate, upward angle	present
2023-06-08	83424	1382	M	11	25.2	11.4	substrate, upward angle	present
2023-06-08		1386					substrate, upward angle	present
2023-06-08	83424	1397	M	11	25.2	11.4	substrate, upward angle	present
2023-06-08	87428	1399	F	12	32	15	substrate, upward angle	present
2023-06-08	83424	1411	M	11	25.2	11.4	substrate, upward angle	present
2023-06-08	83426	1411	F	12	29	12.5	substrate, upward angle	present
2023-06-08	87341	1419	M	15	35	17	substrate, upward angle	present
2023-06-08	83424	1421	M	11	25.2	11.4	substrate, upward angle	present
2023-06-08	87334	1424	M	15	39	15	substrate, upward angle	present
2023-06-08	81815	1429	M	88	33	0	substrate, upward angle	present
2023-06-08	87334	1435	M	15	39	15	substrate, upward angle	present
2023-06-08		1447					substrate, upward angle	present
2023-06-08	87426	1464		11	26	0	substrate, upward angle	present
2023-06-08	82123	1467	M	115	43.1	0	substrate, upward angle	present
2023-06-08	87426	1474		11	26	0	substrate, upward angle	present
2023-06-08		1481					substrate, upward angle	present
2023-06-08	87335	1485	F	15	37	0	substrate, upward angle	present
2023-06-08	87426	1498		11	26	0	substrate, upward angle	present
2023-06-08	87335	1510	F	15	37	0	substrate, upward angle	present
2023-06-08	83424	1517	M	11	25.2	11.4	substrate, upward angle	present
2023-06-08		1524					substrate, upward angle	present
2023-06-08	82123	1536	M	115	43.1	0	substrate, upward angle	present
2023-06-08	83424	1537	M	11	25.2	11.4	substrate, upward angle	present
2023-06-08	87334	1563	M	15	39	15	substrate, upward angle	present
2023-06-08	81659	1567	F	88	44	17.4	substrate, upward angle	present
2023-06-08	86354	1572	F	15	34.6	16.1	substrate, upward angle	present
2023-06-08	86354	1591	F	15	34.6	16.1	substrate, upward angle	present
2023-06-08	87334	1597	M	15	39	15	substrate, upward angle	present
2023-06-08	87335	1609	F	15	37	0	substrate, upward angle	present
2023-06-08	87335	1617	F	15	37	0	substrate, upward angle	present
2023-06-08	87334	1620	M	15	39	15	substrate, upward angle	present
2023-06-08	87341	1635	M	15	35	17	substrate, upward angle	present
2023-06-08	83424	1642	M	11	25.2	11.4	substrate, upward angle	present
2023-06-08	82123	1651	M	115	43.1	0	substrate, upward angle	present
2023-06-08	82123	1657	M	115	43.1	0	substrate, upward angle	present
2023-06-08	83430	1666	F	15	35	20.8	substrate, upward angle	present
2023-06-08	87426	1668		11	26	0	substrate, upward angle	present
2023-06-08	83424	1679	M	11	25.2	11.4	substrate, upward angle	present
2023-06-08	87334	1684	M	15	39	15	substrate, upward angle	present
2023-06-08	83424	1686	M	11	25.2	11.4	substrate, upward angle	present
2023-06-08	83426	1689	F	12	29	12.5	substrate, upward angle	present
2023-06-08	83426	1699	F	12	29	12.5	substrate, upward angle	present
2023-06-08	87426	1705		11	26	0	substrate, upward angle	present
2023-06-08	83424	1716	M	11	25.2	11.4	substrate, upward angle	present
2023-06-08	82123	1718	M	115	43.1	0	substrate, upward angle	present
2023-06-08		1724					substrate, upward angle	present
2023-06-08		1729					substrate, upward angle	present
2023-06-08		1732					substrate, upward angle	present
2023-06-08	83427	1746		15	33	0	substrate, upward angle	present
2023-06-08	83424	1749	M	11	25.2	11.4	substrate, upward angle	present
2023-06-08	86354	1772	F	15	34.6	16.1	substrate, upward angle	present
2023-06-08	87426	1775		11	26	0	substrate, upward angle	present
2023-06-08	81427	1782	M	98	42	10.5	substrate, upward angle	present
2023-06-08	81815	1789	M	88	33	0	substrate, upward angle	present
2023-06-08	83424	1792	M	11	25.2	11.4	substrate, upward angle	present
2023-06-08	83424	1810	M	11	25.2	11.4	substrate, upward angle	present
2023-06-08	81815	1817	M	88	33	0	substrate, upward angle	present
2023-06-08		1820					substrate, upward angle	present
2023-06-08	83424	1825	M	11	25.2	11.4	substrate, upward angle	present
2023-06-08	81815	1828	M	88	33	0	substrate, upward angle	present
2023-06-08	83426	1857	F	12	29	12.5	substrate, upward angle	present
2023-06-08	86354	1859	F	15	34.6	16.1	substrate, upward angle	present
2023-06-08	81815	1864	M	88	33	0	substrate, upward angle	present
2023-06-08	81125	1869	M	98	39	0	substrate, upward angle	present
2023-06-08	81176	1882	M	98	40	17	substrate, upward angle	present
2023-06-08	81815	1883	M	88	33	0	substrate, upward angle	present
2023-06-08	81125	1885	M	98	39	0	substrate, upward angle	present
2023-06-08		1889					substrate, upward angle	present
2023-06-08		1906					substrate, upward angle	present
2023-06-08	81125	1908	M	98	39	0	substrate, upward angle	present
2023-06-08	81125	1929	M	98	39	0	substrate, upward angle	present
2023-06-08	83426	1929	F	12	29	12.5	substrate, upward angle	present
2023-06-08		1932					substrate, upward angle	present
2023-06-08		1941					substrate, upward angle	present
2023-06-08	83426	1960	F	12	29	12.5	substrate, upward angle	present
2023-06-08	83424	1962	M	11	25.2	11.4	substrate, upward angle	present
2023-06-08	81125	1972	M	98	39	0	substrate, upward angle	present
2023-06-08		1977					substrate, upward angle	present
2023-06-08	81427	1989	M	98	42	10.5	substrate, upward angle	present
2023-06-08	83424	1991	M	11	25.2	11.4	substrate, upward angle	present
2023-06-08	86354	1995	F	15	34.6	16.1	substrate, upward angle	present
2023-06-08	83424	2001	M	11	25.2	11.4	substrate, upward angle	present
2023-06-08	87341	2005	M	15	35	17	substrate, upward angle	present
2023-06-08	83424	2009	M	11	25.2	11.4	substrate, upward angle	present
2023-06-08	83424	2019	M	11	25.2	11.4	substrate, upward angle	present
2023-06-08	81427	2027	M	98	42	10.5	substrate, upward angle	present
2023-06-08	87341	2071	M	15	35	17	substrate, upward angle	present
2023-06-08	83426	2075	F	12	29	12.5	substrate, upward angle	present
2023-06-08		2082					substrate, upward angle	present
2023-06-08	83425	2091		15	40	21.6	substrate, upward angle	present
2023-06-08	83426	2100	F	12	29	12.5	substrate, upward angle	present
2023-06-08		2111					substrate, upward angle	present
2023-06-08	83430	2124	F	15	35	20.8	substrate, upward angle	present
2023-06-08	87426	2129		11	26	0	substrate, upward angle	present
2023-06-08	86361	2140	M	12	29	10.4	substrate, upward angle	present
2023-06-08	81600	2147	M	64	30.2	15	substrate, upward angle	present
2023-06-08	83426	2149	F	12	29	12.5	substrate, upward angle	present
2023-06-08	86361	2155	M	12	29	10.4	substrate, upward angle	present
2023-06-08	83424	2174	M	11	25.2	11.4	substrate, upward angle	present
2023-06-08	87341	2184	M	15	35	17	substrate, upward angle	present
2023-06-08	80939	2190	M	82	32	0	substrate, upward angle	present
2023-06-08	81125	2195	M	98	39	0	substrate, upward angle	present
2023-06-08		2208					substrate, upward angle	present
2023-06-08		2213					substrate, upward angle	present
2023-06-08	86361	2218	M	12	29	10.4	substrate, upward angle	present
2023-06-08	83425	2226		15	40	21.6	substrate, upward angle	present
2023-06-08	81010	2244	F	64	33	0	substrate, upward angle	present
2023-06-08	83424	2256	M	11	25.2	11.4	substrate, upward angle	present
2023-06-08	83431	2267	F	12	33	13.3	substrate, upward angle	present
2023-06-08	83431	2270	F	12	33	13.3	substrate, upward angle	present
2023-06-08	82808	2279	F	115	54.6	15.5	substrate, upward angle	present
2023-06-08	82808	2301	F	115	54.6	15.5	substrate, upward angle	present
2023-06-08	81600	2305	M	64	30.2	15	substrate, upward angle	present
2023-06-08	81010	2319	F	64	33	0	substrate, upward angle	present
2023-06-08		2322					substrate, upward angle	present
2023-06-08	86354	2341	F	15	34.6	16.1	substrate, upward angle	present
2023-06-08	81010	2347	F	64	33	0	substrate, upward angle	present
2023-06-08	81013	2357	F	64	35	0	substrate, upward angle	present
2023-06-08	87426	2360		11	26	0	substrate, upward angle	present
2023-06-08	87341	2390	M	15	35	17	substrate, upward angle	present
2023-06-08	81600	2397	M	64	30.2	15	substrate, upward angle	present
2023-06-08	83424	2399	M	11	25.2	11.4	substrate, upward angle	present
2023-06-08	81600	2406	M	64	30.2	15	substrate, upward angle	present
2023-06-08	81815	2413	M	88	33	0	substrate, upward angle	present
2023-06-08	83424	2415	M	11	25.2	11.4	substrate, upward angle	present
2023-06-08	83424	2423	M	11	25.2	11.4	substrate, upward angle	present
2023-06-08		2427					substrate, upward angle	present
2023-06-08		2431					substrate, upward angle	present
2023-06-08	81600	2438	M	64	30.2	15	substrate, upward angle	present
2023-06-08	87426	2447		11	26	0	substrate, upward angle	present
2023-06-08	83424	2453	M	11	25.2	11.4	substrate, upward angle	present
2023-06-08	81659	2459	F	88	44	17.4	substrate, upward angle	present
2023-06-08	83424	2466	M	11	25.2	11.4	substrate, upward angle	present
2023-06-08	87426	2471		11	26	0	substrate, upward angle	present
2023-06-08		2485					substrate, upward angle	present
2023-06-08		2490					substrate, upward angle	present
2023-06-08		2497					substrate, upward angle	present
2023-06-08	81600	2505	M	64	30.2	15	substrate, upward angle	present
2023-06-08	81600	2519	M	64	30.2	15	substrate, upward angle	present
2023-06-08	81125	2528	M	98	39	0	substrate, upward angle	present
2023-06-08	81125	2535	M	98	39	0	substrate, upward angle	present
2023-06-08		2538					substrate, upward angle	present
2023-06-08	81125	2555	M	98	39	0	substrate, upward angle	present
2023-06-08	83424	2558	M	11	25.2	11.4	substrate, upward angle	present
2023-06-08	82123	2561	M	115	43.1	0	substrate, upward angle	present
2023-06-08	82123	2576	M	115	43.1	0	substrate, upward angle	present
2023-06-08	81815	2580	M	88	33	0	substrate, upward angle	present
2023-06-08	83427	2584		15	33	0	substrate, upward angle	present
2023-06-08	83427	2592		15	33	0	substrate, upward angle	present
2023-06-08	83424	2601	M	11	25.2	11.4	substrate, upward angle	present
2023-06-08	86361	2604	M	12	29	10.4	substrate, upward angle	present
2023-06-08		2607					substrate, upward angle	present
2023-06-08		2612					substrate, upward angle	present
2023-06-08	81125	2624	M	98	39	0	substrate, upward angle	present
2023-06-08	87341	2627	M	15	35	17	substrate, upward angle	present
2023-06-08	86354	2634	F	15	34.6	16.1	substrate, upward angle	present
2023-06-08	86354	2644	F	15	34.6	16.1	substrate, upward angle	present
2023-06-08		2652					substrate, upward angle	present
2023-06-08		2658					substrate, upward angle	present
2023-06-08	87341	2690	M	15	35	17	substrate, upward angle	present
2023-06-08	83427	2693		15	33	0	substrate, upward angle	present
2023-06-08	87341	2702	M	15	35	17	substrate, upward angle	present
2023-06-08	87335	2718	F	15	37	0	substrate, upward angle	present
2023-06-08		2730					substrate, upward angle	present
2023-06-08	83430	2743	F	15	35	20.8	substrate, upward angle	present
2023-06-08	86361	2749	M	12	29	10.4	substrate, upward angle	present
2023-06-08	87335	2751	F	15	37	0	substrate, upward angle	present
2023-06-08	83427	2757		15	33	0	substrate, upward angle	present
2023-06-08	81672	2771	M	82	32	0	substrate, upward angle	present
2023-06-08	81600	2773	M	64	30.2	15	substrate, upward angle	present
2023-06-08	83427	2783		15	33	0	substrate, upward angle	present
2023-06-08	81815	2789	M	88	33	0	substrate, upward angle	present
2023-06-08	86361	2797	M	12	29	10.4	substrate, upward angle	present
2023-06-08	86361	2818	M	12	29	10.4	substrate, upward angle	present
2023-06-08	81672	2821	M	82	32	0	substrate, upward angle	present
2023-06-08	86361	2831	M	12	29	10.4	substrate, upward angle	present
2023-06-08	83426	2852	F	12	29	12.5	substrate, upward angle	present
2023-06-08	87335	2866	F	15	37	0	substrate, upward angle	present
2023-06-08	86361	2871	M	12	29	10.4	substrate, upward angle	present
2023-06-08	81245	2873	M	98	32.8	11	substrate, upward angle	present
2023-06-08	81245	2885	M	98	32.8	11	substrate, upward angle	present
2023-06-08	80645	2890	M	98	43	9.9	substrate, upward angle	present
2023-06-08	86361	2893	M	12	29	10.4	substrate, upward angle	present
2023-06-08	83427	2896		15	33	0	substrate, upward angle	present
2023-06-08	83427	2908		15	33	0	substrate, upward angle	present
2023-06-08	81815	2918	M	88	33	0	substrate, upward angle	present
2023-06-08	80645	2920	M	98	43	9.9	substrate, upward angle	present
2023-06-08	83424	2926	M	11	25.2	11.4	substrate, upward angle	present
2023-06-08	81125	2938	M	98	39	0	substrate, upward angle	present
2023-06-08	83424	2942	M	11	25.2	11.4	substrate, upward angle	present
2023-06-08	83424	2954	M	11	25.2	11.4	substrate, upward angle	present
2023-06-08	81125	2957	M	98	39	0	substrate, upward angle	present
2023-06-08	83424	2963	M	11	25.2	11.4	substrate, upward angle	present
2023-06-08	81068	2973	M	98	38	16	substrate, upward angle	present
2023-06-08	87341	2978	M	15	35	17	substrate, upward angle	present
2023-06-08	86354	2981	F	15	34.6	16.1	substrate, upward angle	present
2023-06-08	81068	2987	M	98	38	16	substrate, upward angle	present
2023-06-08	87341	2991	M	15	35	17	substrate, upward angle	present
2023-06-08	83424	2995	M	11	25.2	11.4	substrate, upward angle	present
2023-06-08	83430	3014	F	15	35	20.8	substrate, upward angle	present
2023-06-08	83430	3023	F	15	35	20.8	substrate, upward angle	present
2023-06-08	87335	3027	F	15	37	0	substrate, upward angle	present
2023-06-08	82123	3030	M	115	43.1	0	substrate, upward angle	present
2023-06-08	83424	3032	M	11	25.2	11.4	substrate, upward angle	present
2023-06-08	83430	3048	F	15	35	20.8	substrate, upward angle	present
2023-06-08	83424	3051	M	11	25.2	11.4	substrate, upward angle	present
2023-06-08	80645	3057	M	98	43	9.9	substrate, upward angle	present
2023-06-08	82123	3067	M	115	43.1	0	substrate, upward angle	present
2023-06-08	87341	3071	M	15	35	17	substrate, upward angle	present
2023-06-08	83424	3082	M	11	25.2	11.4	substrate, upward angle	present
2023-06-08	82123	3084	M	115	43.1	0	substrate, upward angle	present
2023-06-08	87334	3100	M	15	39	15	substrate, upward angle	present
2023-06-08	83424	3104	M	11	25.2	11.4	substrate, upward angle	present
2023-06-08	81068	3120	M	98	38	16	substrate, upward angle	present
2023-06-08		3139					substrate, upward angle	present
2023-06-08	87337	3144	M	12	31	0	substrate, upward angle	present
2023-06-08		3150					substrate, upward angle	present
2023-06-08	87341	3157	M	15	35	17	substrate, upward angle	present
2023-06-08	83426	3159	F	12	29	12.5	substrate, upward angle	present
2023-06-08	83424	3161	M	11	25.2	11.4	substrate, upward angle	present
2023-06-08		3168					substrate, upward angle	present
2023-06-08		3170					substrate, upward angle	present
2023-06-08		3173					substrate, upward angle	present
2023-06-08	87337	3182	M	12	31	0	substrate, upward angle	present
2023-06-08	83424	3188	M	11	25.2	11.4	substrate, upward angle	present
2023-06-08	83424	3200	M	11	25.2	11.4	substrate, upward angle	present
2023-06-08	86361	3203	M	12	29	10.4	substrate, upward angle	present
2023-06-08	83424	3210	M	11	25.2	11.4	substrate, upward angle	present
2023-06-08	86354	3220	F	15	34.6	16.1	substrate, upward angle	present
2023-06-08	86354	3247	F	15	34.6	16.1	substrate, upward angle	present
2023-06-08		3255					substrate, upward angle	present
2023-06-08	86354	3260	F	15	34.6	16.1	substrate, upward angle	present
2023-06-08	87335	3264	F	15	37	0	substrate, upward angle	present
2023-06-08	86361	3269	M	12	29	10.4	substrate, upward angle	present
2023-06-08	83426	3273	F	12	29	12.5	substrate, upward angle	present
2023-06-08	87335	3274	F	15	37	0	substrate, upward angle	present
2023-06-08		3280					substrate, upward angle	present
2023-06-08	83424	3282	M	11	25.2	11.4	substrate, upward angle	present
2023-06-08	83424	3287	M	11	25.2	11.4	substrate, upward angle	present
2023-06-08		3293					substrate, upward angle	present
2023-06-08	83426	3296	F	12	29	12.5	substrate, upward angle	present
2023-06-08	83424	3302	M	11	25.2	11.4	substrate, upward angle	present
2023-06-08	87337	3307	M	12	31	0	substrate, upward angle	present
2023-06-08	87341	3313	M	15	35	17	substrate, upward angle	present
2023-06-08	83426	3320	F	12	29	12.5	substrate, upward angle	present
2023-06-08	87426	3326		11	26	0	substrate, upward angle	present
2023-06-08	83429	3328	F	11	28.6	11.6	substrate, upward angle	present
2023-06-08	83426	3342	F	12	29	12.5	substrate, upward angle	present
2023-06-08	87426	3355		11	26	0	substrate, upward angle	present
2023-06-08	83430	3362	F	15	35	20.8	substrate, upward angle	present
2023-06-08	83426	3374	F	12	29	12.5	substrate, upward angle	present
2023-06-08	83424	3376	M	11	25.2	11.4	substrate, upward angle	present
2023-06-08		3393					substrate, upward angle	present
2023-06-08	87335	3397	F	15	37	0	substrate, upward angle	present
2023-06-08	87337	3404	M	12	31	0	substrate, upward angle	present
2023-06-08		3408					substrate, upward angle	present
2023-06-08	87337	3410	M	12	31	0	substrate, upward angle	present
2023-06-08	87341	3418	M	15	35	17	substrate, upward angle	present
2023-06-08	83427	3422		15	33	0	substrate, upward angle	present
2023-06-08	87334	3424	M	15	39	15	substrate, upward angle	present
2023-06-08	86361	3438	M	12	29	10.4	substrate, upward angle	present
2023-06-08	87337	3446	M	12	31	0	substrate, upward angle	present
2023-06-08	81825	3450	F	22	35	13.1	substrate, upward angle	present
2023-06-08	81167	3454	M	98	53	4.5	substrate, upward angle	present
2023-06-08	81815	3470	M	88	33	0	substrate, upward angle	present
2023-06-08		3476					substrate, upward angle	present
2023-06-08	87426	3481		11	26	0	substrate, upward angle	present
2023-06-08		3488					substrate, upward angle	present
2023-06-08		3490					substrate, upward angle	present
2023-06-08	83426	3522	F	12	29	12.5	substrate, upward angle	present
2023-06-08	87337	3535	M	12	31	0	substrate, upward angle	present
2023-06-08	87336	3536		15	37	0	substrate, upward angle	present
2023-06-08	83430	3540	F	15	35	20.8	substrate, upward angle	present
2023-06-08	83430	3549	F	15	35	20.8	substrate, upward angle	present
2023-06-08	87336	3555		15	37	0	substrate, upward angle	present
2023-06-08	82123	3568	M	115	43.1	0	substrate, upward angle	present
2023-06-08	87336	3579		15	37	0	substrate, upward angle	present
2023-06-08	87335	3582	F	15	37	0	substrate, upward angle	present
2023-06-08	86354	3584	F	15	34.6	16.1	substrate, upward angle	present
2023-06-08	83426	3604	F	12	29	12.5	substrate, upward angle	present
2023-06-13	87334	29	M	15	39	15	post substrate, upward angle	after
2023-06-13	83427	52		15	33	0	post substrate, upward angle	after
2023-06-13	83430	63	F	15	35	20.8	post substrate, upward angle	after
2023-06-13	86361	97	M	12	29	10.4	post substrate, upward angle	after
2023-06-13	83426	102	F	12	29	12.5	post substrate, upward angle	after
2023-06-13	81125	111	M	98	39	0	post substrate, upward angle	after
2023-06-13	87341	117	M	15	35	17	post substrate, upward angle	after
2023-06-13	87334	125	M	15	39	15	post substrate, upward angle	after
2023-06-13	83430	128	F	15	35	20.8	post substrate, upward angle	after
2023-06-13	83426	150	F	12	29	12.5	post substrate, upward angle	after
2023-06-13	87335	195	F	15	37	0	post substrate, upward angle	after
2023-06-13	81427	198	M	98	42	10.5	post substrate, upward angle	after
2023-06-13	83426	216	F	12	29	12.5	post substrate, upward angle	after
2023-06-13	82933	237	F	112	62	21.6	post substrate, upward angle	after
2023-06-13	87334	241	M	15	39	15	post substrate, upward angle	after
2023-06-13	87341	264	M	15	35	17	post substrate, upward angle	after
2023-06-13	87341	282	M	15	35	17	post substrate, upward angle	after
2023-06-13	83427	302		15	33	0	post substrate, upward angle	after
2023-06-13	87335	304	F	15	37	0	post substrate, upward angle	after
2023-06-13	81815	310	M	88	33	0	post substrate, upward angle	after
2023-06-13	83431	312	F	12	33	13.3	post substrate, upward angle	after
2023-06-13	86361	320	M	12	29	10.4	post substrate, upward angle	after
2023-06-13		345					post substrate, upward angle	after
2023-06-13	80645	356	M	98	43	9.9	post substrate, upward angle	after
2023-06-13	83430	358	F	15	35	20.8	post substrate, upward angle	after
2023-06-13	83431	362	F	12	33	13.3	post substrate, upward angle	after
2023-06-13	80645	390	M	98	43	9.9	post substrate, upward angle	after
2023-06-13	86354	391	F	15	34.6	16.1	post substrate, upward angle	after
2023-06-13	81685	408	M	98	42.5	0	post substrate, upward angle	after
2023-06-13	81815	418	M	88	33	0	post substrate, upward angle	after
2023-06-13	81685	436	M	98	42.5	0	post substrate, upward angle	after
2023-06-13	81672	462	M	82	32	0	post substrate, upward angle	after
2023-06-13	83430	464	F	15	35	20.8	post substrate, upward angle	after
2023-06-13	81685	465	M	98	42.5	0	post substrate, upward angle	after
2023-06-13	87428	491	F	12	32	15	post substrate, upward angle	after
2023-06-13	81685	497	M	98	42.5	0	post substrate, upward angle	after
2023-06-13		501					post substrate, upward angle	after
2023-06-13	86354	509	F	15	34.6	16.1	post substrate, upward angle	after
2023-06-13	83430	515	F	15	35	20.8	post substrate, upward angle	after
2023-06-13	87426	520		11	26	0	post substrate, upward angle	after
2023-06-13	87426	531		11	26	0	post substrate, upward angle	after
2023-06-13	81685	536	M	98	42.5	0	post substrate, upward angle	after
2023-06-13	87337	547	M	12	31	0	post substrate, upward angle	after
2023-06-13	80645	569	M	98	43	9.9	post substrate, upward angle	after
2023-06-13	87428	571	F	12	32	15	post substrate, upward angle	after
2023-06-13	87337	572	M	12	31	0	post substrate, upward angle	after
2023-06-13	87428	601	F	12	32	15	post substrate, upward angle	after
2023-06-13	86361	639	M	12	29	10.4	post substrate, upward angle	after
2023-06-13	87337	650	M	12	31	0	post substrate, upward angle	after
2023-06-13	80645	657	M	98	43	9.9	post substrate, upward angle	after
2023-06-13	86356	713	F	15	33.9	13.9	post substrate, upward angle	after
2023-06-13	81427	793	M	98	42	10.5	2.b	after
2023-06-13	81167	840	M	98	53	4.5	2.b	after
2023-06-13	87426	852		11	26	0	2.b	after
2023-06-13	81167	881	M	98	53	4.5	2.b	after
2023-06-13	81782	970	M	98	36	0	2.b	after
2023-06-13	81202	1022	F	98	45	0	2.b	after
2023-06-13	81167	1038	M	98	53	4.5	2.b	after
2023-06-13	81176	1042	M	98	40	17	2.b	after
2023-06-13	81672	1049	M	82	32	0	2.b	after
2023-06-13	81176	1059	M	98	40	17	2.b	after
2023-06-13		1069					2.b	after
2023-06-13	83425	1095		15	40	21.6	2.b	after
2023-06-13	80646	1123	M	98	41	12.5	2.b	after
2023-06-13	81815	1143	M	88	33	0	2.b	after
2023-06-13	81013	1145	F	64	35	0	2.b	after
2023-06-13	81815	1160	M	88	33	0	2.b	after
2023-06-13	81815	1318	M	88	33	0	2.b	after
2023-06-13	83423	1384	F	15	36	13.8	2.b	after
2023-06-13	81782	1455	M	98	36	0	2.b	after
2023-06-13		1506					2.b	after
2023-06-13		1770					2.b	after
2023-06-13	81167	1772	M	98	53	4.5	2.b	after
2023-06-13	81167	1886	M	98	53	4.5	2.b	after
2023-06-13	81782	1916	M	98	36	0	2.b	after
2023-06-13	83430	1920	F	15	35	20.8	2.b	after
2023-06-13	83430	2138	F	15	35	20.8	2.b	after
2023-06-13	81013	2219	F	64	35	0	2.b	after
2023-06-13	82123	2302	M	115	43.1	0	2.b	after
2023-06-13	82123	2321	M	115	43.1	0	2.b	after
2023-06-13	82123	2365	M	115	43.1	0	2.b	after
2023-06-13	80939	2392	M	82	32	0	2.b	after
2023-06-13	83430	2402	F	15	35	20.8	2.b	after
2023-06-13	83427	2413		15	33	0	2.b	after
2023-06-13	83427	2467		15	33	0	2.b	after
2023-06-13	82123	2512	M	115	43.1	0	2.b	after
2023-06-13	81263	2535	F	98	34	0	2.b	after
2023-06-13	81263	2567	F	98	34	0	2.b	after
2023-06-13	81263	2670	F	98	34	0	2.b	after
2023-06-13	81263	2689	F	98	34	0	2.b	after
2023-06-13	86356	2750	F	15	33.9	13.9	2.b	after
2023-06-13		2762					2.b	after
2023-06-13	83430	2766	F	15	35	20.8	2.b	after
2023-06-13	81263	2840	F	98	34	0	2.b	after
2023-06-13	81176	2841	M	98	40	17	2.b	after
2023-06-13		2843					2.b	after
2023-06-13	80939	2846	M	82	32	0	2.b	after
2023-06-13	80939	2854	M	82	32	0	2.b	after
2023-06-13	83430	2886	F	15	35	20.8	2.b	after
2023-06-13	86356	2940	F	15	33.9	13.9	2.b	after
2023-06-13	81600	2943	M	64	30.2	15	2.b	after
2023-06-13	80939	3058	M	82	32	0	2.b	after
2023-06-13	80939	3090	M	82	32	0	2.b	after
2023-06-13	81600	3096	M	64	30.2	15	2.b	after
2023-06-13	82123	3182	M	115	43.1	0	2.b	after
2023-06-13	81263	3272	F	98	34	0	2.b	after
2023-06-13		3287					2.b	after
2023-06-13	83430	3336	F	15	35	20.8	2.b	after
2023-06-13	83428	3338	F	15	34	19.4	2.b	after
2023-06-13	82123	3339	M	115	43.1	0	2.b	after
2023-06-13	87341	3378	M	15	35	17	2.b	after
2023-06-13	83430	3393	F	15	35	20.8	2.b	after
2023-06-13		3432					2.b	after
2023-06-13		3446					2.b	after
2023-06-13	83428	3500	F	15	34	19.4	2.b	after
2023-06-13	83430	3503	F	15	35	20.8	2.b	after
2023-06-13		3535					2.b	after
2023-06-13	83425	3543		15	40	21.6	2.b	after
2023-06-13	83428	3554	F	15	34	19.4	2.b	after
2023-06-13	83430	3560	F	15	35	20.8	2.b	after
2023-06-13	83430	3585	F	15	35	20.8	2.b	after
2023-06-15	80646	44	M	98	41	12.5	substrate, upward angle	present
2023-06-15	86354	85	F	15	34.6	16.1	substrate, upward angle	present
2023-06-15	82123	94	M	115	43.1	0	substrate, upward angle	present
2023-06-15	86354	96	F	15	34.6	16.1	substrate, upward angle	present
2023-06-15	83430	109	F	15	35	20.8	substrate, upward angle	present
2023-06-15		121					substrate, upward angle	present
2023-06-15	83430	128	F	15	35	20.8	substrate, upward angle	present
2023-06-15	80645	153	M	98	43	9.9	substrate, upward angle	present
2023-06-15		160					substrate, upward angle	present
2023-06-15	87334	180	M	15	39	15	substrate, upward angle	present
2023-06-15	81600	203	M	64	30.2	15	substrate, upward angle	present
2023-06-15	87335	219	F	15	37	0	substrate, upward angle	present
2023-06-15	81600	244	M	64	30.2	15	substrate, upward angle	present
2023-06-15	82123	261	M	115	43.1	0	substrate, upward angle	present
2023-06-15		266					substrate, upward angle	present
2023-06-15		271					substrate, upward angle	present
2023-06-15	86354	279	F	15	34.6	16.1	substrate, upward angle	present
2023-06-15	87335	291	F	15	37	0	substrate, upward angle	present
2023-06-15	81068	299	M	98	38	16	substrate, upward angle	present
2023-06-15	81685	301	M	98	42.5	0	substrate, upward angle	present
2023-06-15	81685	307	M	98	42.5	0	substrate, upward angle	present
2023-06-15		314					substrate, upward angle	present
2023-06-15	81068	325	M	98	38	16	substrate, upward angle	present
2023-06-15	87340	334	F	12	31	0	substrate, upward angle	present
2023-06-15	81685	373	M	98	42.5	0	substrate, upward angle	present
2023-06-15		401					substrate, upward angle	present
2023-06-15		408					substrate, upward angle	present
2023-06-15	87334	414	M	15	39	15	substrate, upward angle	present
2023-06-15	87341	420	M	15	35	17	substrate, upward angle	present
2023-06-15	87334	424	M	15	39	15	substrate, upward angle	present
2023-06-15	81685	427	M	98	42.5	0	substrate, upward angle	present
2023-06-15	81427	429	M	98	42	10.5	substrate, upward angle	present
2023-06-15	87334	444	M	15	39	15	substrate, upward angle	present
2023-06-15	87334	450	M	15	39	15	substrate, upward angle	present
2023-06-15	87334	475	M	15	39	15	substrate, upward angle	present
2023-06-15	86354	490	F	15	34.6	16.1	substrate, upward angle	present
2023-06-15	81068	512	M	98	38	16	substrate, upward angle	present
2023-06-15		520					substrate, upward angle	present
2023-06-15	87334	525	M	15	39	15	substrate, upward angle	present
2023-06-15	87341	528	M	15	35	17	substrate, upward angle	present
2023-06-15	87335	534	F	15	37	0	substrate, upward angle	present
2023-06-15	87335	547	F	15	37	0	substrate, upward angle	present
2023-06-15	86354	557	F	15	34.6	16.1	substrate, upward angle	present
2023-06-15		563					substrate, upward angle	present
2023-06-15	87334	583	M	15	39	15	substrate, upward angle	present
2023-06-15	87334	592	M	15	39	15	substrate, upward angle	present
2023-06-15	81068	604	M	98	38	16	substrate, upward angle	present
2023-06-15	81068	618	M	98	38	16	substrate, upward angle	present
2023-06-15		630					substrate, upward angle	present
2023-06-15	87334	638	M	15	39	15	substrate, upward angle	present
2023-06-15	83426	640	F	12	29	12.5	substrate, upward angle	present
2023-06-15		649					substrate, upward angle	present
2023-06-15	83426	657	F	12	29	12.5	substrate, upward angle	present
2023-06-15	87334	664	M	15	39	15	substrate, upward angle	present
2023-06-15		679					substrate, upward angle	present
2023-06-15		685					substrate, upward angle	present
2023-06-15		692					substrate, upward angle	present
2023-06-15	81068	694	M	98	38	16	substrate, upward angle	present
2023-06-15	86354	724	F	15	34.6	16.1	substrate, upward angle	present
2023-06-15		738					substrate, upward angle	present
2023-06-15		748					substrate, upward angle	present
2023-06-15		756					substrate, upward angle	present
2023-06-15	81167	790	M	98	53	4.5	substrate, upward angle	present
2023-06-15	81685	795	M	98	42.5	0	substrate, upward angle	present
2023-06-15		801					substrate, upward angle	present
2023-06-15		808					substrate, upward angle	present
2023-06-15		822					substrate, upward angle	present
2023-06-15	81685	836	M	98	42.5	0	substrate, upward angle	present
2023-06-15	81068	843	M	98	38	16	substrate, upward angle	present
2023-06-15		864					substrate, upward angle	present
2023-06-15	83426	865	F	12	29	12.5	substrate, upward angle	present
2023-06-15	83426	881	F	12	29	12.5	substrate, upward angle	present
2023-06-15		895					substrate, upward angle	present
2023-06-15	81600	901	M	64	30.2	15	substrate, upward angle	present
2023-06-15		914					substrate, upward angle	present
2023-06-15	82123	916	M	115	43.1	0	substrate, upward angle	present
2023-06-15		924					substrate, upward angle	present
2023-06-15		934					substrate, upward angle	present
2023-06-15		936					substrate, upward angle	present
2023-06-15		951					substrate, upward angle	present
2023-06-15	81685	957	M	98	42.5	0	substrate, upward angle	present
2023-06-15	83426	971	F	12	29	12.5	substrate, upward angle	present
2023-06-15	87334	986	M	15	39	15	substrate, upward angle	present
2023-06-15		990					substrate, upward angle	present
2023-06-15	83426	997	F	12	29	12.5	substrate, upward angle	present
2023-06-15	82123	1007	M	115	43.1	0	substrate, upward angle	present
2023-06-15	87341	1025	M	15	35	17	substrate, upward angle	present
2023-06-15		1037					substrate, upward angle	present
2023-06-15	81685	1042	M	98	42.5	0	substrate, upward angle	present
2023-06-15		1044					substrate, upward angle	present
2023-06-15		1045					substrate, upward angle	present
2023-06-15	81600	1051	M	64	30.2	15	substrate, upward angle	present
2023-06-15	83424	1053	M	11	25.2	11.4	substrate, upward angle	present
2023-06-15		1057					substrate, upward angle	present
2023-06-15	81600	1058	M	64	30.2	15	substrate, upward angle	present
2023-06-15		1077					substrate, upward angle	present
2023-06-15	83426	1086	F	12	29	12.5	substrate, upward angle	present
2023-06-15		1097					substrate, upward angle	present
2023-06-15	81685	1101	M	98	42.5	0	substrate, upward angle	present
2023-06-15		1110					substrate, upward angle	present
2023-06-15	87334	1111	M	15	39	15	substrate, upward angle	present
2023-06-15	81685	1112	M	98	42.5	0	substrate, upward angle	present
2023-06-15	83424	1115	M	11	25.2	11.4	substrate, upward angle	present
2023-06-15	87334	1118	M	15	39	15	substrate, upward angle	present
2023-06-15	81068	1127	M	98	38	16	substrate, upward angle	present
2023-06-15	83426	1136	F	12	29	12.5	substrate, upward angle	present
2023-06-15	87341	1148	M	15	35	17	substrate, upward angle	present
2023-06-15		1157					substrate, upward angle	present
2023-06-15	87341	1169	M	15	35	17	substrate, upward angle	present
2023-06-15	86354	1176	F	15	34.6	16.1	substrate, upward angle	present
2023-06-15	83427	1178		15	33	0	substrate, upward angle	present
2023-06-15		1193					substrate, upward angle	present
2023-06-15	87334	1196	M	15	39	15	substrate, upward angle	present
2023-06-15	83427	1197		15	33	0	substrate, upward angle	present
2023-06-15	83427	1204		15	33	0	substrate, upward angle	present
2023-06-15	83426	1212	F	12	29	12.5	substrate, upward angle	present
2023-06-15	83430	1224	F	15	35	20.8	substrate, upward angle	present
2023-06-15	83426	1233	F	12	29	12.5	substrate, upward angle	present
2023-06-15	87341	1262	M	15	35	17	substrate, upward angle	present
2023-06-15	87341	1268	M	15	35	17	substrate, upward angle	present
2023-06-15		1279					substrate, upward angle	present
2023-06-15		1286					substrate, upward angle	present
2023-06-15		1288					substrate, upward angle	present
2023-06-15	81685	1300	M	98	42.5	0	substrate, upward angle	present
2023-06-15		1309					substrate, upward angle	present
2023-06-15	83427	1311		15	33	0	substrate, upward angle	present
2023-06-15	81685	1312	M	98	42.5	0	substrate, upward angle	present
2023-06-15	87335	1315	F	15	37	0	substrate, upward angle	present
2023-06-15		1328					substrate, upward angle	present
2023-06-15	87341	1334	M	15	35	17	substrate, upward angle	present
2023-06-15	83430	1338	F	15	35	20.8	substrate, upward angle	present
2023-06-15	83427	1346		15	33	0	substrate, upward angle	present
2023-06-15		1348					substrate, upward angle	present
2023-06-15		1361					substrate, upward angle	present
2023-06-15	87334	1372	M	15	39	15	substrate, upward angle	present
2023-06-15	83427	1375		15	33	0	substrate, upward angle	present
2023-06-15	83426	1378	F	12	29	12.5	substrate, upward angle	present
2023-06-15		1388					substrate, upward angle	present
2023-06-15		1390					substrate, upward angle	present
2023-06-15	83430	1391	F	15	35	20.8	substrate, upward angle	present
2023-06-15	83427	1406		15	33	0	substrate, upward angle	present
2023-06-15	87334	1417	M	15	39	15	substrate, upward angle	present
2023-06-15		1421					substrate, upward angle	present
2023-06-15		1427					substrate, upward angle	present
2023-06-15		1429					substrate, upward angle	present
2023-06-15		1438					substrate, upward angle	present
2023-06-15	81815	1444	M	88	33	0	substrate, upward angle	present
2023-06-15		1450					substrate, upward angle	present
2023-06-15	81685	1452	M	98	42.5	0	substrate, upward angle	present
2023-06-15	87334	1456	M	15	39	15	substrate, upward angle	present
2023-06-15		1465					substrate, upward angle	present
2023-06-15		1466					substrate, upward angle	present
2023-06-15	86354	1476	F	15	34.6	16.1	substrate, upward angle	present
2023-06-15		1478					substrate, upward angle	present
2023-06-15		1489					substrate, upward angle	present
2023-06-15	87341	1502	M	15	35	17	substrate, upward angle	present
2023-06-15	87334	1504	M	15	39	15	substrate, upward angle	present
2023-06-15	83424	1516	M	11	25.2	11.4	substrate, upward angle	present
2023-06-15	82123	1528	M	115	43.1	0	substrate, upward angle	present
2023-06-15		1533					substrate, upward angle	present
2023-06-15		1544					substrate, upward angle	present
2023-06-15		1546					substrate, upward angle	present
2023-06-15	83426	1556	F	12	29	12.5	substrate, upward angle	present
2023-06-15	83424	1560	M	11	25.2	11.4	substrate, upward angle	present
2023-06-15	87334	1571	M	15	39	15	substrate, upward angle	present
2023-06-15	83424	1573	M	11	25.2	11.4	substrate, upward angle	present
2023-06-15	83427	1581		15	33	0	substrate, upward angle	present
2023-06-15		1588					substrate, upward angle	present
2023-06-15		1593					substrate, upward angle	present
2023-06-15	87334	1599	M	15	39	15	substrate, upward angle	present
2023-06-15		1601					substrate, upward angle	present
2023-06-15		1608					substrate, upward angle	present
2023-06-15	81815	1621	M	88	33	0	substrate, upward angle	present
2023-06-15	83426	1631	F	12	29	12.5	substrate, upward angle	present
2023-06-15	83430	1637	F	15	35	20.8	substrate, upward angle	present
2023-06-15	87335	1638	F	15	37	0	substrate, upward angle	present
2023-06-15	87341	1651	M	15	35	17	substrate, upward angle	present
2023-06-15	83431	1660	F	12	33	13.3	substrate, upward angle	present
2023-06-15		1674					substrate, upward angle	present
2023-06-15	87341	1681	M	15	35	17	substrate, upward angle	present
2023-06-15	83431	1699	F	12	33	13.3	substrate, upward angle	present
2023-06-15	81685	1704	M	98	42.5	0	substrate, upward angle	present
2023-06-15		1712					substrate, upward angle	present
2023-06-15	83427	1717		15	33	0	substrate, upward angle	present
2023-06-15	81685	1720	M	98	42.5	0	substrate, upward angle	present
2023-06-15		1724					substrate, upward angle	present
2023-06-15	81685	1734	M	98	42.5	0	substrate, upward angle	present
2023-06-15	83431	1738	F	12	33	13.3	substrate, upward angle	present
2023-06-15	87335	1759	F	15	37	0	substrate, upward angle	present
2023-06-15		1777					substrate, upward angle	present
2023-06-15	81661	1785	F	82	26.4	1	substrate, upward angle	present
2023-06-15		1801					substrate, upward angle	present
2023-06-15	87334	1806	M	15	39	15	substrate, upward angle	present
2023-06-15	83424	1808	M	11	25.2	11.4	substrate, upward angle	present
2023-06-15	81815	1819	M	88	33	0	substrate, upward angle	present
2023-06-15	81815	1829	M	88	33	0	substrate, upward angle	present
2023-06-15	83424	1831	M	11	25.2	11.4	substrate, upward angle	present
2023-06-15	81068	1840	M	98	38	16	substrate, upward angle	present
2023-06-15	81068	1929	M	98	38	16	substrate, upward angle	present
2023-06-15	87335	1930	F	15	37	0	substrate, upward angle	present
2023-06-15		1962					substrate, upward angle	present
2023-06-15	81600	1974	M	64	30.2	15	substrate, upward angle	present
2023-06-15	87341	1985	M	15	35	17	substrate, upward angle	present
2023-06-15	83431	1989	F	12	33	13.3	substrate, upward angle	present
2023-06-15	83431	1995	F	12	33	13.3	substrate, upward angle	present
2023-06-15	81600	2019	M	64	30.2	15	substrate, upward angle	present
2023-06-15		2022					substrate, upward angle	present
2023-06-15		2026					substrate, upward angle	present
2023-06-15	81685	2036	M	98	42.5	0	substrate, upward angle	present
2023-06-15	83431	2051	F	12	33	13.3	substrate, upward angle	present
2023-06-15		2066					substrate, upward angle	present
2023-06-15	87334	2077	M	15	39	15	substrate, upward angle	present
2023-06-15	87334	2080	M	15	39	15	substrate, upward angle	present
2023-06-15		2093					substrate, upward angle	present
2023-06-15		2098					substrate, upward angle	present
2023-06-15		1926					substrate, upward angle	present
2023-06-15		2108					substrate, upward angle	present
2023-06-15	80939	2114	M	82	32	0	substrate, upward angle	present
2023-06-15		2117					substrate, upward angle	present
2023-06-15		2125					substrate, upward angle	present
2023-06-15		2132					substrate, upward angle	present
2023-06-15		2134					substrate, upward angle	present
2023-06-15		2137					substrate, upward angle	present
2023-06-15	83431	2145	F	12	33	13.3	substrate, upward angle	present
2023-06-15	83424	2147	M	11	25.2	11.4	substrate, upward angle	present
2023-06-15	86354	2153	F	15	34.6	16.1	substrate, upward angle	present
2023-06-15		2167					substrate, upward angle	present
2023-06-15		2170					substrate, upward angle	present
2023-06-15		2171					substrate, upward angle	present
2023-06-15		2176					substrate, upward angle	present
2023-06-15		2184					substrate, upward angle	present
2023-06-15		2192					substrate, upward angle	present
2023-06-15	86354	2195	F	15	34.6	16.1	substrate, upward angle	present
2023-06-15		2203					substrate, upward angle	present
2023-06-15		2212					substrate, upward angle	present
2023-06-15		2227					substrate, upward angle	present
2023-06-15		2230					substrate, upward angle	present
2023-06-15		2231					substrate, upward angle	present
2023-06-15	81068	2236	M	98	38	16	substrate, upward angle	present
2023-06-15		2242					substrate, upward angle	present
2023-06-15	83424	2243	M	11	25.2	11.4	substrate, upward angle	present
2023-06-15	83427	2246		15	33	0	substrate, upward angle	present
2023-06-15	83431	2256	F	12	33	13.3	substrate, upward angle	present
2023-06-15	81068	2258	M	98	38	16	substrate, upward angle	present
2023-06-15	83424	2266	M	11	25.2	11.4	substrate, upward angle	present
2023-06-15	86354	2268	F	15	34.6	16.1	substrate, upward angle	present
2023-06-15	83431	2275	F	12	33	13.3	substrate, upward angle	present
2023-06-15	83427	2289		15	33	0	substrate, upward angle	present
2023-06-15	86361	2325	M	12	29	10.4	substrate, upward angle	present
2023-06-15	83427	2326		15	33	0	substrate, upward angle	present
2023-06-15	83424	2327	M	11	25.2	11.4	substrate, upward angle	present
2023-06-15		2331					substrate, upward angle	present
2023-06-15		2346					substrate, upward angle	present
2023-06-15		2349					substrate, upward angle	present
2023-06-15		2361					substrate, upward angle	present
2023-06-15		2373					substrate, upward angle	present
2023-06-15	86361	2386	M	12	29	10.4	substrate, upward angle	present
2023-06-15	83424	2390	M	11	25.2	11.4	substrate, upward angle	present
2023-06-15		2402					substrate, upward angle	present
2023-06-15		2423					substrate, upward angle	present
2023-06-15	83426	2431	F	12	29	12.5	substrate, upward angle	present
2023-06-15	83427	2438		15	33	0	substrate, upward angle	present
2023-06-15	83426	2447	F	12	29	12.5	substrate, upward angle	present
2023-06-15		2472					substrate, upward angle	present
2023-06-15		2475					substrate, upward angle	present
2023-06-15		2477					substrate, upward angle	present
2023-06-15	81661	2490	F	82	26.4	1	substrate, upward angle	present
2023-06-15	86361	2492	M	12	29	10.4	substrate, upward angle	present
2023-06-15		2505					substrate, upward angle	present
2023-06-15		2508					substrate, upward angle	present
2023-06-15		2524					substrate, upward angle	present
2023-06-15	83426	2528	F	12	29	12.5	substrate, upward angle	present
2023-06-15	83431	2536	F	12	33	13.3	substrate, upward angle	present
2023-06-15		2575					substrate, upward angle	present
2023-06-15		2580					substrate, upward angle	present
2023-06-15	83426	2586	F	12	29	12.5	substrate, upward angle	present
2023-06-15		2602					substrate, upward angle	present
2023-06-15		2607					substrate, upward angle	present
2023-06-15		2614					substrate, upward angle	present
2023-06-15	87341	2619	M	15	35	17	substrate, upward angle	present
2023-06-15		2627					substrate, upward angle	present
2023-06-15		2656					substrate, upward angle	present
2023-06-15		2662					substrate, upward angle	present
2023-06-15		2665					substrate, upward angle	present
2023-06-15	81600	2673	M	64	30.2	15	substrate, upward angle	present
2023-06-15	83426	2675	F	12	29	12.5	substrate, upward angle	present
2023-06-15		2689					substrate, upward angle	present
2023-06-15	81600	2702	M	64	30.2	15	substrate, upward angle	present
2023-06-15	87334	2710	M	15	39	15	substrate, upward angle	present
2023-06-15		2715					substrate, upward angle	present
2023-06-15		2717					substrate, upward angle	present
2023-06-15		2719					substrate, upward angle	present
2023-06-15	86354	2725	F	15	34.6	16.1	substrate, upward angle	present
2023-06-15	83426	2740	F	12	29	12.5	substrate, upward angle	present
2023-06-15	86354	2747	F	15	34.6	16.1	substrate, upward angle	present
2023-06-15	81600	2749	M	64	30.2	15	substrate, upward angle	present
2023-06-15		2757					substrate, upward angle	present
2023-06-15		2762					substrate, upward angle	present
2023-06-15		2767					substrate, upward angle	present
2023-06-15	86354	2774	F	15	34.6	16.1	substrate, upward angle	present
2023-06-15		2786					substrate, upward angle	present
2023-06-15	83426	2788	F	12	29	12.5	substrate, upward angle	present
2023-06-15	83427	2794		15	33	0	substrate, upward angle	present
2023-06-15		2780					substrate, upward angle	present
2023-06-15		2811					substrate, upward angle	present
2023-06-15		2816					substrate, upward angle	present
2023-06-15		2822					substrate, upward angle	present
2023-06-15	83427	2825		15	33	0	substrate, upward angle	present
2023-06-15	83424	2829	M	11	25.2	11.4	substrate, upward angle	present
2023-06-15		2839					substrate, upward angle	present
2023-06-15		2841					substrate, upward angle	present
2023-06-15	83424	2850	M	11	25.2	11.4	substrate, upward angle	present
2023-06-15	81661	2853	F	82	26.4	1	substrate, upward angle	present
2023-06-15	80939	2859	M	82	32	0	substrate, upward angle	present
2023-06-15		2861					substrate, upward angle	present
2023-06-15		2875					substrate, upward angle	present
2023-06-15	83424	2880	M	11	25.2	11.4	substrate, upward angle	present
2023-06-15		2885					substrate, upward angle	present
2023-06-15	87426	2893		11	26	0	substrate, upward angle	present
2023-06-15	86361	2894	M	12	29	10.4	substrate, upward angle	present
2023-06-15		2898					substrate, upward angle	present
2023-06-15	80645	2919	M	98	43	9.9	substrate, upward angle	present
2023-06-15	86361	2926	M	12	29	10.4	substrate, upward angle	present
2023-06-15	86354	2929	F	15	34.6	16.1	substrate, upward angle	present
2023-06-15		2939					substrate, upward angle	present
2023-06-15		2953					substrate, upward angle	present
2023-06-15		2955					substrate, upward angle	present
2023-06-15		2959					substrate, upward angle	present
2023-06-15		2974					substrate, upward angle	present
2023-06-15		2982					substrate, upward angle	present
2023-06-15	86361	2983	M	12	29	10.4	substrate, upward angle	present
2023-06-15	82123	2990	M	115	43.1	0	substrate, upward angle	present
