# Supplementary material for: Positive effect of a diggable substrate on the behaviour of a captive naked mole rat colony
Source: Sci Rep. 2024 Aug 29;14:20138. doi: 10.1038/s41598-024-64146-w (PMC11362154; doi:10.1038/s41598-024-64146-w)
Supplement: Supplementary file 2 — Supplementary Information 2. [file 41598_2024_64146_MOESM2_ESM.xlsx]

## Sheet: Feuil1
date	Tag	entry_time	sex	age	mass	force	condition	substrate
2023-04-04	87334	189	M	15	39	15	no substrate, downward angle	before
2023-04-04	87334	288	M	15	39	15	no substrate, downward angle	before
2023-04-04	87334	420	M	15	39	15	no substrate, downward angle	before
2023-04-04	87334	496	M	15	39	15	no substrate, downward angle	before
2023-04-04	87334	539	M	15	39	15	no substrate, downward angle	before
2023-04-04	87334	639	M	15	39	15	no substrate, downward angle	before
2023-04-04	87334	713	M	15	39	15	no substrate, downward angle	before
2023-04-04	87334	732	M	15	39	15	no substrate, downward angle	before
2023-04-04	82123	750	M	115	43.1	0	no substrate, downward angle	before
2023-04-04	83428	780	F	15	34	19.4	no substrate, downward angle	before
2023-04-04	87341	835	M	15	35	17	no substrate, downward angle	before
2023-04-04	83432	836	F	11	27.7	14.3	no substrate, downward angle	before
2023-04-04	82774	860	M	115	47	14.1	no substrate, downward angle	before
2023-04-04	87341	912	M	15	35	17	no substrate, downward angle	before
2023-04-04	87338	916	M	15	34	10.3	no substrate, downward angle	before
2023-04-04	87341	957	M	15	35	17	no substrate, downward angle	before
2023-04-04	87341	1050	M	15	35	17	no substrate, downward angle	before
2023-04-04	87341	1155	M	15	35	17	no substrate, downward angle	before
2023-04-04	87341	1208	M	15	35	17	no substrate, downward angle	before
2023-04-04	87341	1248	M	15	35	17	no substrate, downward angle	before
2023-04-04	87341	1313	M	15	35	17	no substrate, downward angle	before
2023-04-04	87341	1368	M	15	35	17	no substrate, downward angle	before
2023-04-04	81124	1387	M	88	49.8	0	no substrate, downward angle	before
2023-04-04	82123	1428	M	115	43.1	0	no substrate, downward angle	before
2023-04-04	81124	1428	M	88	49.8	0	no substrate, downward angle	before
2023-04-04	82123	1448	M	115	43.1	0	no substrate, downward angle	before
2023-04-04	87341		M	15	35	17	no substrate, downward angle	before
2023-04-04	82123	1462	M	115	43.1	0	no substrate, downward angle	before
2023-04-04	87341	1506	M	15	35	17	no substrate, downward angle	before
2023-04-04	87338	1537	M	15	34	10.3	no substrate, downward angle	before
2023-04-04	83428	1543	F	15	34	19.4	no substrate, downward angle	before
2023-04-04	82123	1555	M	115	43.1	0	no substrate, downward angle	before
2023-04-04	87341	1538	M	15	35	17	no substrate, downward angle	before
2023-04-04	87338	1581	M	15	34	10.3	no substrate, downward angle	before
2023-04-04	87339	1581	M	11	28	10.8	no substrate, downward angle	before
2023-04-04	87341	1587	M	15	35	17	no substrate, downward angle	before
2023-04-04	87338	1617	M	15	34	10.3	no substrate, downward angle	before
2023-04-04	81013	1637	F	64	35	0	no substrate, downward angle	before
2023-04-04	87341	1672	M	15	35	17	no substrate, downward angle	before
2023-04-04	87338	1691	M	15	34	10.3	no substrate, downward angle	before
2023-04-04	87338	1707	M	15	34	10.3	no substrate, downward angle	before
2023-04-04	87339	1792	M	11	28	10.8	no substrate, downward angle	before
2023-04-04	87338	1795	M	15	34	10.3	no substrate, downward angle	before
2023-04-04	87341	1809	M	15	35	17	no substrate, downward angle	before
2023-04-04	87339	1816	M	11	28	10.8	no substrate, downward angle	before
2023-04-04	87338	1843	M	15	34	10.3	no substrate, downward angle	before
2023-04-04	87338	1858	M	15	34	10.3	no substrate, downward angle	before
2023-04-04	82774	1866	M	115	47	14.1	no substrate, downward angle	before
2023-04-04	87339	1868	M	11	28	10.8	no substrate, downward angle	before
2023-04-04	82932	1909	M	115	66	34.1	no substrate, downward angle	before
2023-04-04	87339	1919	M	11	28	10.8	no substrate, downward angle	before
2023-04-04	87338	1940	M	15	34	10.3	no substrate, downward angle	before
2023-04-04	81013	2044	F	64	35	0	no substrate, downward angle	before
2023-04-04	87341	2088	M	15	35	17	no substrate, downward angle	before
2023-04-04	87341	2139	M	15	35	17	no substrate, downward angle	before
2023-04-04	87334	2192	M	15	39	15	no substrate, downward angle	before
2023-04-04	87341	2238	M	15	35	17	no substrate, downward angle	before
2023-04-04	87340	2263	F	12	31	0	no substrate, downward angle	before
2023-04-04	86361	2283	M	12	29	10.4	no substrate, downward angle	before
2023-04-04	87340	2284	F	12	31	0	no substrate, downward angle	before
2023-04-04	81427	2302	M	99	42	10.5	no substrate, downward angle	before
2023-04-04	86361	2316	M	12	29	10.4	no substrate, downward angle	before
2023-04-04	81013	2338	F	64	35	0	no substrate, downward angle	before
2023-04-04	87334	2345	M	15	39	15	no substrate, downward angle	before
2023-04-04	87341	2354	M	15	35	17	no substrate, downward angle	before
2023-04-04	82932	2364	M	115	66	34.1	no substrate, downward angle	before
2023-04-04	86361	2374	M	12	29	10.4	no substrate, downward angle	before
2023-04-04	87341	2375	M	15	35	17	no substrate, downward angle	before
2023-04-04	81247	2384	M	99	53	0	no substrate, downward angle	before
2023-04-04	87338	2394	M	15	34	10.3	no substrate, downward angle	before
2023-04-04	87341	2404	M	15	35	17	no substrate, downward angle	before
2023-04-04	87340	2421	F	12	31	0	no substrate, downward angle	before
2023-04-04	87341	2449	M	15	35	17	no substrate, downward angle	before
2023-04-04	81124	2458	M	88	49.8	0	no substrate, downward angle	before
2023-04-04	86361	2470	M	12	29	10.4	no substrate, downward angle	before
2023-04-04	81202	2526	F	99	45	0	no substrate, downward angle	before
2023-04-04	87341	2535	M	15	35	17	no substrate, downward angle	before
2023-04-04	81202	2540	F	99	45	0	no substrate, downward angle	before
2023-04-04	81202	2553	F	99	45	0	no substrate, downward angle	before
2023-04-04	86361	2566	M	12	29	10.4	no substrate, downward angle	before
2023-04-04	87341	2577	M	15	35	17	no substrate, downward angle	before
2023-04-04	87341	2621	M	15	35	17	no substrate, downward angle	before
2023-04-04	86361	2627	M	12	29	10.4	no substrate, downward angle	before
2023-04-04	81202	2631	F	99	45	0	no substrate, downward angle	before
2023-04-04	81013	2634	F	64	35	0	no substrate, downward angle	before
2023-04-04	87340	2643	F	12	31	0	no substrate, downward angle	before
2023-04-04	81124	2663	M	88	49.8	0	no substrate, downward angle	before
2023-04-04	87340	2664	F	12	31	0	no substrate, downward angle	before
2023-04-04	81124	2674	M	88	49.8	0	no substrate, downward angle	before
2023-04-04	82123	2676	M	115	43.1	0	no substrate, downward angle	before
2023-04-04	81202	2681	F	99	45	0	no substrate, downward angle	before
2023-04-04	87341	2696	M	15	35	17	no substrate, downward angle	before
2023-04-04	81202	2706	F	99	45	0	no substrate, downward angle	before
2023-04-04	82933	2727	F	112	62	21.6	no substrate, downward angle	before
2023-04-04	81202	2747	F	99	45	0	no substrate, downward angle	before
2023-04-04	87341	2765	M	15	35	17	no substrate, downward angle	before
2023-04-04	87340	2767	F	12	31	0	no substrate, downward angle	before
2023-04-04	87340	2797	F	12	31	0	no substrate, downward angle	before
2023-04-04	87341	2842	M	15	35	17	no substrate, downward angle	before
2023-04-04	87341	2857	M	15	35	17	no substrate, downward angle	before
2023-04-04	81013	2868	F	64	35	0	no substrate, downward angle	before
2023-04-04	87341	2876	M	15	35	17	no substrate, downward angle	before
2023-04-04	81247	2879	M	99	53	0	no substrate, downward angle	before
2023-04-04	87341	2895	M	15	35	17	no substrate, downward angle	before
2023-04-04	81247	2901	M	99	53	0	no substrate, downward angle	before
2023-04-04	81124	2932	M	88	49.8	0	no substrate, downward angle	before
2023-04-04	87335	2941	F	15	37	0	no substrate, downward angle	before
2023-04-04	87335	2961	F	15	37	0	no substrate, downward angle	before
2023-04-04	87335	2968	F	15	37	0	no substrate, downward angle	before
2023-04-04	82774	2980	M	115	47	14.1	no substrate, downward angle	before
2023-04-04	82774	2992	M	115	47	14.1	no substrate, downward angle	before
2023-04-04	87341	3002	M	15	35	17	no substrate, downward angle	before
2023-04-04	81124	3006	M	88	49.8	0	no substrate, downward angle	before
2023-04-04	87341	3030	M	15	35	17	no substrate, downward angle	before
2023-04-04	81167	3035	M	99	53	4.5	no substrate, downward angle	before
2023-04-04	81167	3049	M	99	53	4.5	no substrate, downward angle	before
2023-04-04	87335	3064	F	15	37	0	no substrate, downward angle	before
2023-04-04	82932	3079	M	115	66	34.1	no substrate, downward angle	before
2023-04-04	81427	3092	M	99	42	10.5	no substrate, downward angle	before
2023-04-04	82932	3108	M	115	66	34.1	no substrate, downward angle	before
2023-04-04	82774	3121	M	115	47	14.1	no substrate, downward angle	before
2023-04-04	87335	3127	F	15	37	0	no substrate, downward angle	before
2023-04-04	82933	3134	F	112	62	21.6	no substrate, downward angle	before
2023-04-04	82933	3142	F	112	62	21.6	no substrate, downward angle	before
2023-04-04	82123	3162	M	115	43.1	0	no substrate, downward angle	before
2023-04-04	82932	3163	M	115	66	34.1	no substrate, downward angle	before
2023-04-04	82932	3178	M	115	66	34.1	no substrate, downward angle	before
2023-04-04	82932	3201	M	115	66	34.1	no substrate, downward angle	before
2023-04-04	82123	3206	M	115	43.1	0	no substrate, downward angle	before
2023-04-04	82932	3217	M	115	66	34.1	no substrate, downward angle	before
2023-04-04	82933	3240	F	112	62	21.6	no substrate, downward angle	before
2023-04-04	87335	3252	F	15	37	0	no substrate, downward angle	before
2023-04-04	82933	3259	F	112	62	21.6	no substrate, downward angle	before
2023-04-04	82932	3293	M	115	66	34.1	no substrate, downward angle	before
2023-04-04	87338	3319	M	15	34	10.3	no substrate, downward angle	before
2023-04-04	82932	3335	M	115	66	34.1	no substrate, downward angle	before
2023-04-04	87335	3359	F	15	37	0	no substrate, downward angle	before
2023-04-04	87335	3372	F	15	37	0	no substrate, downward angle	before
2023-04-04	82932	3380	M	115	66	34.1	no substrate, downward angle	before
2023-04-04	82933	3406	F	112	62	21.6	no substrate, downward angle	before
2023-04-04	87335	3420	F	15	37	0	no substrate, downward angle	before
2023-04-04	82932	3421	M	115	66	34.1	no substrate, downward angle	before
2023-04-04	82933	3477	F	112	62	21.6	no substrate, downward angle	before
2023-04-04	86356	3483	F	15	33.9	13.9	no substrate, downward angle	before
2023-04-04	87338	3484	M	15	34	10.3	no substrate, downward angle	before
2023-04-04	82932	3485	M	115	66	34.1	no substrate, downward angle	before
2023-04-04	87338	3504	M	15	34	10.3	no substrate, downward angle	before
2023-04-04	82123	3517	M	115	43.1	0	no substrate, downward angle	before
2023-04-04	87338	3554	M	15	34	10.3	no substrate, downward angle	before
2023-04-04	87341	3555	M	15	35	17	no substrate, downward angle	before
2023-04-04	82123	3563	M	115	43.1	0	no substrate, downward angle	before
2023-04-04	82933	3579	F	112	62	21.6	no substrate, downward angle	before
2023-04-04	82123	3580	M	115	43.1	0	no substrate, downward angle	before
2023-04-04	86356	3581	F	15	33.9	13.9	no substrate, downward angle	before
2023-04-06	87334	70	M	15	39	15	no substrate, downward angle	before
2023-04-06	87334	85	M	15	39	15	no substrate, downward angle	before
2023-04-06	87334	137	M	15	39	15	no substrate, downward angle	before
2023-04-06	87334	202	M	15	39	15	no substrate, downward angle	before
2023-04-06	87334	210	M	15	39	15	no substrate, downward angle	before
2023-04-06	87334	233	M	15	39	15	no substrate, downward angle	before
2023-04-06	87334	290	M	15	39	15	no substrate, downward angle	before
2023-04-06	82123	336	M	115	43.1	0	no substrate, downward angle	before
2023-04-06	82123	366	M	115	43.1	0	no substrate, downward angle	before
2023-04-06	81124	394	M	89	49.8	0	no substrate, downward angle	before
2023-04-06	81124	404	M	89	49.8	0	no substrate, downward angle	before
2023-04-06	87335	417	F	15	37	0	no substrate, downward angle	before
2023-04-06	87335	425	F	15	37	0	no substrate, downward angle	before
2023-04-06	87334	433	M	15	39	15	no substrate, downward angle	before
2023-04-06	87334	440	M	15	39	15	no substrate, downward angle	before
2023-04-06	87335	446	F	15	37	0	no substrate, downward angle	before
2023-04-06	81124	469	M	89	49.8	0	no substrate, downward angle	before
2023-04-06	87335	470	F	15	37	0	no substrate, downward angle	before
2023-04-06	82123	498	M	115	43.1	0	no substrate, downward angle	before
2023-04-06	87335	519	F	15	37	0	no substrate, downward angle	before
2023-04-06	81124	520	M	89	49.8	0	no substrate, downward angle	before
2023-04-06	83430	567	F	15	35	20.8	no substrate, downward angle	before
2023-04-06	83430	584	F	15	35	20.8	no substrate, downward angle	before
2023-04-06	87335	623	F	15	37	0	no substrate, downward angle	before
2023-04-06	83430	649	F	15	35	20.8	no substrate, downward angle	before
2023-04-06	81124	662	M	89	49.8	0	no substrate, downward angle	before
2023-04-06	87335	681	F	15	37	0	no substrate, downward angle	before
2023-04-06	83430	707	F	15	35	20.8	no substrate, downward angle	before
2023-04-06	81124	745	M	89	49.8	0	no substrate, downward angle	before
2023-04-06	87335	760	F	15	37	0	no substrate, downward angle	before
2023-04-06	83430	761	F	15	35	20.8	no substrate, downward angle	before
2023-04-06	87335	778	F	15	37	0	no substrate, downward angle	before
2023-04-06	87335	808	F	15	37	0	no substrate, downward angle	before
2023-04-06	81068	865	M	99	38	16	no substrate, downward angle	before
2023-04-06	81068	887	M	99	38	16	no substrate, downward angle	before
2023-04-06	87335	907	F	15	37	0	no substrate, downward angle	before
2023-04-06	81124	915	M	89	49.8	0	no substrate, downward angle	before
2023-04-06	81068	933	M	99	38	16	no substrate, downward angle	before
2023-04-06	81068	952	M	99	38	16	no substrate, downward angle	before
2023-04-06	81460	994	F	22	30.6	0	no substrate, downward angle	before
2023-04-06	81460	1023	F	22	30.6	0	no substrate, downward angle	before
2023-04-06	81124	1023	M	89	49.8	0	no substrate, downward angle	before
2023-04-06	87335	1077	F	15	37	0	no substrate, downward angle	before
2023-04-06	81068	1123	M	99	38	16	no substrate, downward angle	before
2023-04-06	81068	1148	M	99	38	16	no substrate, downward angle	before
2023-04-06	83426	1168	F	12	29	12.5	no substrate, downward angle	before
2023-04-06	83428	1169	F	15	34	19.4	no substrate, downward angle	before
2023-04-06	81815	1183	M	89	33	0	no substrate, downward angle	before
2023-04-06	81068	1195	M	99	38	16	no substrate, downward angle	before
2023-04-06	83426	1196	F	12	29	12.5	no substrate, downward angle	before
2023-04-06	87335	1216	F	15	37	0	no substrate, downward angle	before
2023-04-06	81068	1226	M	99	38	16	no substrate, downward angle	before
2023-04-06	81600	1226	M	64	30.2	15	no substrate, downward angle	before
2023-04-06	87335	1245	F	15	37	0	no substrate, downward angle	before
2023-04-06	83426	1257	F	12	29	12.5	no substrate, downward angle	before
2023-04-06	81815	1260	M	89	33	0	no substrate, downward angle	before
2023-04-06	83426	1276	F	12	29	12.5	no substrate, downward angle	before
2023-04-06	87335	1307	F	15	37	0	no substrate, downward angle	before
2023-04-06	83426	1328	F	12	29	12.5	no substrate, downward angle	before
2023-04-06	81815	1343	M	89	33	0	no substrate, downward angle	before
2023-04-06	75771	1357	F	61	36	20.1	no substrate, downward angle	before
2023-04-06	83426	1360	F	12	29	12.5	no substrate, downward angle	before
2023-04-06	87338	1365	M	15	34	10.3	no substrate, downward angle	before
2023-04-06	83426	1386	F	12	29	12.5	no substrate, downward angle	before
2023-04-06	87335	1388	F	15	37	0	no substrate, downward angle	before
2023-04-06	81600	1388	M	64	30.2	15	no substrate, downward angle	before
2023-04-06	81600	1402	M	64	30.2	15	no substrate, downward angle	before
2023-04-06	87335	1406	F	15	37	0	no substrate, downward angle	before
2023-04-06	87338	1414	M	15	34	10.3	no substrate, downward angle	before
2023-04-06	87335	1416	F	15	37	0	no substrate, downward angle	before
2023-04-06	81600	1418	M	64	30.2	15	no substrate, downward angle	before
2023-04-06	83426	1433	F	12	29	12.5	no substrate, downward angle	before
2023-04-06	87335	1437	F	15	37	0	no substrate, downward angle	before
2023-04-06	83432	1459	F	11	27.7	14.3	no substrate, downward angle	before
2023-04-06	87338	1485	M	15	34	10.3	no substrate, downward angle	before
2023-04-06	81427	1509	M	99	42	10.5	no substrate, downward angle	before
2023-04-06	87335	1517	F	15	37	0	no substrate, downward angle	before
2023-04-06	87335	1526	F	15	37	0	no substrate, downward angle	before
2023-04-06	83432	1565	F	11	27.7	14.3	no substrate, downward angle	before
2023-04-06	83432	1619	F	11	27.7	14.3	no substrate, downward angle	before
2023-04-06	83426	1627	F	12	29	12.5	no substrate, downward angle	before
2023-04-06	81427	1643	M	99	42	10.5	no substrate, downward angle	before
2023-04-06	81427	1654	M	99	42	10.5	no substrate, downward angle	before
2023-04-06	87335	1665	F	15	37	0	no substrate, downward angle	before
2023-04-06	87339	1684	M	11	28	10.8	no substrate, downward angle	before
2023-04-06	87335	1715	F	15	37	0	no substrate, downward angle	before
2023-04-06	87338	1717	M	15	34	10.3	no substrate, downward angle	before
2023-04-06	83426	1718	F	12	29	12.5	no substrate, downward angle	before
2023-04-06	83426	1732	F	12	29	12.5	no substrate, downward angle	before
2023-04-06	87335	1733	F	15	37	0	no substrate, downward angle	before
2023-04-06	87335	1749	F	15	37	0	no substrate, downward angle	before
2023-04-06	83426	1756	F	12	29	12.5	no substrate, downward angle	before
2023-04-06	87339	1790	M	11	28	10.8	no substrate, downward angle	before
2023-04-06	87335	1808	F	15	37	0	no substrate, downward angle	before
2023-04-06	82804	1818	F	112	60	8.9	no substrate, downward angle	before
2023-04-06	82804	1830	F	112	60	8.9	no substrate, downward angle	before
2023-04-06	87335	1871	F	15	37	0	no substrate, downward angle	before
2023-04-06	83426	1892	F	12	29	12.5	no substrate, downward angle	before
2023-04-06	87339	1912	M	11	28	10.8	no substrate, downward angle	before
2023-04-06	87338	1944	M	15	34	10.3	no substrate, downward angle	before
2023-04-06	81013	2022	F	64	35	0	no substrate, downward angle	before
2023-04-06	87339	2029	M	11	28	10.8	no substrate, downward angle	before
2023-04-06	87338	2037	M	15	34	10.3	no substrate, downward angle	before
2023-04-06	81068	2045	M	99	38	16	no substrate, downward angle	before
2023-04-06	87335	2051	F	15	37	0	no substrate, downward angle	before
2023-04-06	83427	2099		15	33	0	no substrate, downward angle	before
2023-04-06	81068	2105	M	99	38	16	no substrate, downward angle	before
2023-04-06	87339	2110	M	11	28	10.8	no substrate, downward angle	before
2023-04-06	87335	2129	F	15	37	0	no substrate, downward angle	before
2023-04-06	87426	2141		11	26	0	no substrate, downward angle	before
2023-04-06	83427	2155		15	33	0	no substrate, downward angle	before
2023-04-06	87426	2157		11	26	0	no substrate, downward angle	before
2023-04-06	81013	2166	F	64	35	0	no substrate, downward angle	before
2023-04-06	83427	2183		15	33	0	no substrate, downward angle	before
2023-04-06	81068	2192	M	99	38	16	no substrate, downward angle	before
2023-04-06	87426	2193		11	26	0	no substrate, downward angle	before
2023-04-06	81068	2194	M	99	38	16	no substrate, downward angle	before
2023-04-06	87426	2199		11	26	0	no substrate, downward angle	before
2023-04-06	87333	2202	F	12	30	10.4	no substrate, downward angle	before
2023-04-06	87333	2210	F	12	30	10.4	no substrate, downward angle	before
2023-04-06	87426	2227		11	26	0	no substrate, downward angle	before
2023-04-06	87426	2245		11	26	0	no substrate, downward angle	before
2023-04-06	87339	2252	M	11	28	10.8	no substrate, downward angle	before
2023-04-06	83426	2271	F	12	29	12.5	no substrate, downward angle	before
2023-04-06	83426	2296	F	12	29	12.5	no substrate, downward angle	before
2023-04-06	87339	2310	M	11	28	10.8	no substrate, downward angle	before
2023-04-06	81013	2326	F	64	35	0	no substrate, downward angle	before
2023-04-06	83426	2327	F	12	29	12.5	no substrate, downward angle	before
2023-04-06	83426	2335	F	12	29	12.5	no substrate, downward angle	before
2023-04-06	87426	2337		11	26	0	no substrate, downward angle	before
2023-04-06	81068	2346	M	99	38	16	no substrate, downward angle	before
2023-04-06	87335	2349	F	15	37	0	no substrate, downward angle	before
2023-04-06	87426	2352		11	26	0	no substrate, downward angle	before
2023-04-06	87426	2359		11	26	0	no substrate, downward angle	before
2023-04-06	83427	2393		15	33	0	no substrate, downward angle	before
2023-04-06	81124	2417	M	89	49.8	0	no substrate, downward angle	before
2023-04-06	87339	2430	M	11	28	10.8	no substrate, downward angle	before
2023-04-06	87335	2433	F	15	37	0	no substrate, downward angle	before
2023-04-06	87333	2444	F	12	30	10.4	no substrate, downward angle	before
2023-04-06	87339	2456	M	11	28	10.8	no substrate, downward angle	before
2023-04-06	87426	2457		11	26	0	no substrate, downward angle	before
2023-04-06	81124	2471	M	89	49.8	0	no substrate, downward angle	before
2023-04-06	87333	2487	F	12	30	10.4	no substrate, downward angle	before
2023-04-06	83428	2565	F	15	34	19.4	no substrate, downward angle	before
2023-04-06	87426	2605		11	26	0	no substrate, downward angle	before
2023-04-06	87426	2642		11	26	0	no substrate, downward angle	before
2023-04-06	87335	2672	F	15	37	0	no substrate, downward angle	before
2023-04-06	81124	2682	M	89	49.8	0	no substrate, downward angle	before
2023-04-06	81176	2715	M	99	40	17	no substrate, downward angle	before
2023-04-06	83427	2718		15	33	0	no substrate, downward angle	before
2023-04-06	81176	2738	M	99	40	17	no substrate, downward angle	before
2023-04-06	87426	2762		11	26	0	no substrate, downward angle	before
2023-04-06	81176	2781	M	99	40	17	no substrate, downward angle	before
2023-04-06	83424	2785	M	11	25.2	11.4	no substrate, downward angle	before
2023-04-06	87335	2794	F	15	37	0	no substrate, downward angle	before
2023-04-06	83424	2802	M	11	25.2	11.4	no substrate, downward angle	before
2023-04-06	83424	2825	M	11	25.2	11.4	no substrate, downward angle	before
2023-04-06	83427	2852		15	33	0	no substrate, downward angle	before
2023-04-06	83424	2857	M	11	25.2	11.4	no substrate, downward angle	before
2023-04-06	83424	2876	M	11	25.2	11.4	no substrate, downward angle	before
2023-04-06	83424	2924	M	11	25.2	11.4	no substrate, downward angle	before
2023-04-06	81176	2938	M	99	40	17	no substrate, downward angle	before
2023-04-06	83423	3028	F	15	36	13.8	no substrate, downward angle	before
2023-04-06	83424	3065	M	11	25.2	11.4	no substrate, downward angle	before
2023-04-06	83423	3079	F	15	36	13.8	no substrate, downward angle	before
2023-04-06	83424	3085	M	11	25.2	11.4	no substrate, downward angle	before
2023-04-06	87426	3093		11	26	0	no substrate, downward angle	before
2023-04-06	87426	3114		11	26	0	no substrate, downward angle	before
2023-04-06	83423	3138	F	15	36	13.8	no substrate, downward angle	before
2023-04-06	87426	3149		11	26	0	no substrate, downward angle	before
2023-04-06	87335	3167	F	15	37	0	no substrate, downward angle	before
2023-04-06	83432	3175	F	11	27.7	14.3	no substrate, downward angle	before
2023-04-06	87426	3179		11	26	0	no substrate, downward angle	before
2023-04-06	87335	3191	F	15	37	0	no substrate, downward angle	before
2023-04-06	83423	3191	F	15	36	13.8	no substrate, downward angle	before
2023-04-06	87426	3201		11	26	0	no substrate, downward angle	before
2023-04-06	83427	3242		15	33	0	no substrate, downward angle	before
2023-04-06	83427	3277		15	33	0	no substrate, downward angle	before
2023-04-06	81259	3301	M	112	45	5	no substrate, downward angle	before
2023-04-06	86354	3351	F	15	34.6	16.1	no substrate, downward angle	before
2023-04-06	81259	3383	M	112	45	5	no substrate, downward angle	before
2023-04-06	86354	3392	F	15	34.6	16.1	no substrate, downward angle	before
2023-04-06	81259	3405	M	112	45	5	no substrate, downward angle	before
2023-04-06	86354	3409	F	15	34.6	16.1	no substrate, downward angle	before
2023-04-06	83427	3426		15	33	0	no substrate, downward angle	before
2023-04-06	86354	3461	F	15	34.6	16.1	no substrate, downward angle	before
2023-04-06	82932	3488	M	115	66	34.1	no substrate, downward angle	before
2023-04-06	81259	3505	M	112	45	5	no substrate, downward angle	before
2023-04-06	82932	3508	M	115	66	34.1	no substrate, downward angle	before
2023-04-06	82808	3533	F	115	54.6	15.5	no substrate, downward angle	before
2023-04-06	82932	3536	M	115	66	34.1	no substrate, downward angle	before
2023-04-06	81600	3570	M	64	30.2	15	no substrate, downward angle	before
2023-04-06	82774	3580	M	115	47	14.1	no substrate, downward angle	before
2023-04-17		410					no substrate, downward angle	before
2023-04-17	82815	418	F	165	54	11	no substrate, downward angle	before
2023-04-17	83427	448		15	33	0	no substrate, downward angle	before
2023-04-17	83426	452	F	12	29	12.5	no substrate, downward angle	before
2023-04-17	87428	476	F	12	32	15	no substrate, downward angle	before
2023-04-17	83426	512	F	12	29	12.5	no substrate, downward angle	before
2023-04-17	83427	517		15	33	0	no substrate, downward angle	before
2023-04-17	82804	568	F	112	60	8.9	no substrate, downward angle	before
2023-04-17	83426	601	F	12	29	12.5	no substrate, downward angle	before
2023-04-17	82933	613	F	112	62	21.6	no substrate, downward angle	before
2023-04-17	83426	616	F	12	29	12.5	no substrate, downward angle	before
2023-04-17	82933	624	F	112	62	21.6	no substrate, downward angle	before
2023-04-17	83426	641	F	12	29	12.5	no substrate, downward angle	before
2023-04-17	83426	648	F	12	29	12.5	no substrate, downward angle	before
2023-04-17	82933	658	F	112	62	21.6	no substrate, downward angle	before
2023-04-17	83427	662		15	33	0	no substrate, downward angle	before
2023-04-17	81068	667	M	99	38	16	no substrate, downward angle	before
2023-04-17	83426	687	F	12	29	12.5	no substrate, downward angle	before
2023-04-17	81068	698	M	99	38	16	no substrate, downward angle	before
2023-04-17	82933	706	F	112	62	21.6	no substrate, downward angle	before
2023-04-17	83427	718		15	33	0	no substrate, downward angle	before
2023-04-17	83426	733	F	12	29	12.5	no substrate, downward angle	before
2023-04-17	81068	740	M	99	38	16	no substrate, downward angle	before
2023-04-17	80708	745	M	99	42	13.1	no substrate, downward angle	before
2023-04-17	83427	749		15	33	0	no substrate, downward angle	before
2023-04-17	82933	765	F	112	62	21.6	no substrate, downward angle	before
2023-04-17	82804	784	F	112	60	8.9	no substrate, downward angle	before
2023-04-17	80708	788	M	99	42	13.1	no substrate, downward angle	before
2023-04-17	82804	808	F	112	60	8.9	no substrate, downward angle	before
2023-04-17	80708	812	M	99	42	13.1	no substrate, downward angle	before
2023-04-17	81068	828	M	99	38	16	no substrate, downward angle	before
2023-04-17	81068	836	M	99	38	16	no substrate, downward angle	before
2023-04-17	82933	862	F	112	62	21.6	no substrate, downward angle	before
2023-04-17	83427	894		15	33	0	no substrate, downward angle	before
2023-04-17	83426	895	F	12	29	12.5	no substrate, downward angle	before
2023-04-17	80708	913	M	99	42	13.1	no substrate, downward angle	before
2023-04-17	81068	929	M	99	38	16	no substrate, downward angle	before
2023-04-17	83426	932	F	12	29	12.5	no substrate, downward angle	before
2023-04-17	82933	948	F	112	62	21.6	no substrate, downward angle	before
2023-04-17	80708	957	M	99	42	13.1	no substrate, downward angle	before
2023-04-17	82933	963	F	112	62	21.6	no substrate, downward angle	before
2023-04-17	82933	985	F	112	62	21.6	no substrate, downward angle	before
2023-04-17	82933	1000	F	112	62	21.6	no substrate, downward angle	before
2023-04-17	83427	1003		15	33	0	no substrate, downward angle	before
2023-04-17	81672	1025	M	83	32	0	no substrate, downward angle	before
2023-04-17	81672	1041	M	83	32	0	no substrate, downward angle	before
2023-04-17	83426	1051	F	12	29	12.5	no substrate, downward angle	before
2023-04-17	80708	1057	M	99	42	13.1	no substrate, downward angle	before
2023-04-17	83427	1058		15	33	0	no substrate, downward angle	before
2023-04-17	81672	1073	M	83	32	0	no substrate, downward angle	before
2023-04-17	87339	1082	M	12	28	10.8	no substrate, downward angle	before
2023-04-17	82933	1088	F	112	62	21.6	no substrate, downward angle	before
2023-04-17	82933	1095	F	112	62	21.6	no substrate, downward angle	before
2023-04-17	82933	1110	F	112	62	21.6	no substrate, downward angle	before
2023-04-17	83427	1117		15	33	0	no substrate, downward angle	before
2023-04-17	87339	1127	M	12	28	10.8	no substrate, downward angle	before
2023-04-17	81672	1129	M	83	32	0	no substrate, downward angle	before
2023-04-17	82933	1145	F	112	62	21.6	no substrate, downward angle	before
2023-04-17	81672	1154	M	83	32	0	no substrate, downward angle	before
2023-04-17	83427	1155		15	33	0	no substrate, downward angle	before
2023-04-17	87339	1192	M	12	28	10.8	no substrate, downward angle	before
2023-04-17	82933	1202	F	112	62	21.6	no substrate, downward angle	before
2023-04-17	83427	1221		15	33	0	no substrate, downward angle	before
2023-04-17	82933	1228	F	112	62	21.6	no substrate, downward angle	before
2023-04-17	82933	1297	F	112	62	21.6	no substrate, downward angle	before
2023-04-17	82933	1308	F	112	62	21.6	no substrate, downward angle	before
2023-04-17	81068	1314	M	99	38	16	no substrate, downward angle	before
2023-04-17	82933	1323	F	112	62	21.6	no substrate, downward angle	before
2023-04-17	81672	1335	M	83	32	0	no substrate, downward angle	before
2023-04-17	82933	1337	F	112	62	21.6	no substrate, downward angle	before
2023-04-17	80708	1347	M	99	42	13.1	no substrate, downward angle	before
2023-04-17	82933	1351	F	112	62	21.6	no substrate, downward angle	before
2023-04-17	82933	1385	F	112	62	21.6	no substrate, downward angle	before
2023-04-17	87339	1402	M	12	28	10.8	no substrate, downward angle	before
2023-04-17	81672	1422	M	83	32	0	no substrate, downward angle	before
2023-04-17	82933	1424	F	112	62	21.6	no substrate, downward angle	before
2023-04-17	82933	1446	F	112	62	21.6	no substrate, downward angle	before
2023-04-17	81672	1488	M	83	32	0	no substrate, downward angle	before
2023-04-17	83431	1495	F	12	33	13.3	no substrate, downward angle	before
2023-04-17	83431	1557	F	12	33	13.3	no substrate, downward angle	before
2023-04-17	81672	1561	M	83	32	0	no substrate, downward angle	before
2023-04-17	82774	1565	M	116	47	14.1	no substrate, downward angle	before
2023-04-17	81672	1602	M	83	32	0	no substrate, downward angle	before
2023-04-17	83430	1611	F	15	35	20.8	no substrate, downward angle	before
2023-04-17	81672	1616	M	83	32	0	no substrate, downward angle	before
2023-04-17	87339	1622	M	12	28	10.8	no substrate, downward angle	before
2023-04-17	82774	1622	M	116	47	14.1	no substrate, downward angle	before
2023-04-17	83430	1623	F	15	35	20.8	no substrate, downward angle	before
2023-04-17	83430	1637	F	15	35	20.8	no substrate, downward angle	before
2023-04-17	82774	1642	M	116	47	14.1	no substrate, downward angle	before
2023-04-17	82933	1664	F	112	62	21.6	no substrate, downward angle	before
2023-04-17	82933	1678	F	112	62	21.6	no substrate, downward angle	before
2023-04-17	83430	1678	F	15	35	20.8	no substrate, downward angle	before
2023-04-17	81001	1760	M	64	32	0	no substrate, downward angle	before
2023-04-17	81124	1763	M	89	49.8	0	no substrate, downward angle	before
2023-04-17	83430	1764	F	15	35	20.8	no substrate, downward angle	before
2023-04-17	83426	1773	F	12	29	12.5	no substrate, downward angle	before
2023-04-17	87339	1775	M	12	28	10.8	no substrate, downward angle	before
2023-04-17	81124	1777	M	89	49.8	0	no substrate, downward angle	before
2023-04-17	83431	1785	F	12	33	13.3	no substrate, downward angle	before
2023-04-17	83430	1787	F	15	35	20.8	no substrate, downward angle	before
2023-04-17	83430	1812	F	15	35	20.8	no substrate, downward angle	before
2023-04-17	83426	1814	F	12	29	12.5	no substrate, downward angle	before
2023-04-17	81124	1826	M	89	49.8	0	no substrate, downward angle	before
2023-04-17	82123	1840	M	116	43.1	0	no substrate, downward angle	before
2023-04-17	81124	1841	M	89	49.8	0	no substrate, downward angle	before
2023-04-17	83430	1844	F	15	35	20.8	no substrate, downward angle	before
2023-04-17	81001	1855	M	64	32	0	no substrate, downward angle	before
2023-04-17	81124	1858	M	89	49.8	0	no substrate, downward angle	before
2023-04-17	81124	1871	M	89	49.8	0	no substrate, downward angle	before
2023-04-17	82123	1879	M	116	43.1	0	no substrate, downward angle	before
2023-04-17	83430	1880	F	15	35	20.8	no substrate, downward angle	before
2023-04-17	81001	1884	M	64	32	0	no substrate, downward angle	before
2023-04-17	81672	1887	M	83	32	0	no substrate, downward angle	before
2023-04-17	83430	1888	F	15	35	20.8	no substrate, downward angle	before
2023-04-17	81001	1894	M	64	32	0	no substrate, downward angle	before
2023-04-17	87339	1912	M	12	28	10.8	no substrate, downward angle	before
2023-04-17	87335	1921	F	15	37	0	no substrate, downward angle	before
2023-04-17	81672	1928	M	83	32	0	no substrate, downward angle	before
2023-04-17	81001	1935	M	64	32	0	no substrate, downward angle	before
2023-04-17	83431	1935	F	12	33	13.3	no substrate, downward angle	before
2023-04-17	82123	1945	M	116	43.1	0	no substrate, downward angle	before
2023-04-17		1956					no substrate, downward angle	before
2023-04-17	83426	1963	F	12	29	12.5	no substrate, downward angle	before
2023-04-17	83431	1976	F	12	33	13.3	no substrate, downward angle	before
2023-04-17	87335	1982	F	15	37	0	no substrate, downward angle	before
2023-04-17	87428	1994	F	12	32	15	no substrate, downward angle	before
2023-04-17	81672	2002	M	83	32	0	no substrate, downward angle	before
2023-04-17	87428	2011	F	12	32	15	no substrate, downward angle	before
2023-04-17	82933	2012	F	112	62	21.6	no substrate, downward angle	before
2023-04-17	82123	2024	M	116	43.1	0	no substrate, downward angle	before
2023-04-17	82933	2033	F	112	62	21.6	no substrate, downward angle	before
2023-04-17	82933	2037	F	112	62	21.6	no substrate, downward angle	before
2023-04-17		2057					no substrate, downward angle	before
2023-04-17	87428	2067	F	12	32	15	no substrate, downward angle	before
2023-04-17	82933	2078	F	112	62	21.6	no substrate, downward angle	before
2023-04-17	82933	2088	F	112	62	21.6	no substrate, downward angle	before
2023-04-17	83431	2096	F	12	33	13.3	no substrate, downward angle	before
2023-04-17	87428	2105	F	12	32	15	no substrate, downward angle	before
2023-04-17	83432	2109	F	12	27.7	14.3	no substrate, downward angle	before
2023-04-17	83431	2122	F	12	33	13.3	no substrate, downward angle	before
2023-04-17	87339	2145	M	12	28	10.8	no substrate, downward angle	before
2023-04-17	87335	2145	F	15	37	0	no substrate, downward angle	before
2023-04-17	83427	2147		15	33	0	no substrate, downward angle	before
2023-04-17	81124	2184	M	89	49.8	0	no substrate, downward angle	before
2023-04-17	83430	2195	F	15	35	20.8	no substrate, downward angle	before
2023-04-17	87339	2198	M	12	28	10.8	no substrate, downward angle	before
2023-04-17	83431	2234	F	12	33	13.3	no substrate, downward angle	before
2023-04-17	83430	2236	F	15	35	20.8	no substrate, downward angle	before
2023-04-17	83432	2243	F	12	27.7	14.3	no substrate, downward angle	before
2023-04-17	83431	2246	F	12	33	13.3	no substrate, downward angle	before
2023-04-17	83430	2247	F	15	35	20.8	no substrate, downward angle	before
2023-04-17	83432	2250	F	12	27.7	14.3	no substrate, downward angle	before
2023-04-17	87339	2262	M	12	28	10.8	no substrate, downward angle	before
2023-04-17		2280					no substrate, downward angle	before
2023-04-17	81124	2285	M	89	49.8	0	no substrate, downward angle	before
2023-04-17	87339	2287	M	12	28	10.8	no substrate, downward angle	before
2023-04-17	82774	2292	M	116	47	14.1	no substrate, downward angle	before
2023-04-17	83430	2297	F	15	35	20.8	no substrate, downward angle	before
2023-04-17	82123	2298	M	116	43.1	0	no substrate, downward angle	before
2023-04-17	87335	2313	F	15	37	0	no substrate, downward angle	before
2023-04-17	82933	2321	F	112	62	21.6	no substrate, downward angle	before
2023-04-17	87340	2338	F	12	31	0	no substrate, downward angle	before
2023-04-17	82933	2341	F	112	62	21.6	no substrate, downward angle	before
2023-04-17	81672	2350	M	83	32	0	no substrate, downward angle	before
2023-04-17	82933	2352	F	112	62	21.6	no substrate, downward angle	before
2023-04-17	81815	2368	M	89	33	0	no substrate, downward angle	before
2023-04-17	87340	2389	F	12	31	0	no substrate, downward angle	before
2023-04-17	82774	2395	M	116	47	14.1	no substrate, downward angle	before
2023-04-17	82774	2406	M	116	47	14.1	no substrate, downward angle	before
2023-04-17	81815	2408	M	89	33	0	no substrate, downward angle	before
2023-04-17	87340	2428	F	12	31	0	no substrate, downward angle	before
2023-04-17	83427	2437		15	33	0	no substrate, downward angle	before
2023-04-17	82123	2447	M	116	43.1	0	no substrate, downward angle	before
2023-04-17	83427	2450		15	33	0	no substrate, downward angle	before
2023-04-17	81124	2451	M	89	49.8	0	no substrate, downward angle	before
2023-04-17	87335	2453	F	15	37	0	no substrate, downward angle	before
2023-04-17	87335	2461	F	15	37	0	no substrate, downward angle	before
2023-04-17	87340	2475	F	12	31	0	no substrate, downward angle	before
2023-04-17	82123	2476	M	116	43.1	0	no substrate, downward angle	before
2023-04-17	87340	2485	F	12	31	0	no substrate, downward angle	before
2023-04-17	83430	2497	F	15	35	20.8	no substrate, downward angle	before
2023-04-17	81124	2498	M	89	49.8	0	no substrate, downward angle	before
2023-04-17	81124	2539	M	89	49.8	0	no substrate, downward angle	before
2023-04-17		2540					no substrate, downward angle	before
2023-04-17	81815	2544	M	89	33	0	no substrate, downward angle	before
2023-04-17	80708	2545	M	99	42	13.1	no substrate, downward angle	before
2023-04-17		2546					no substrate, downward angle	before
2023-04-17	83430	2550	F	15	35	20.8	no substrate, downward angle	before
2023-04-17	82123	2571	M	116	43.1	0	no substrate, downward angle	before
2023-04-17	87335	2571	F	15	37	0	no substrate, downward angle	before
2023-04-17	87335	2581	F	15	37	0	no substrate, downward angle	before
2023-04-17	87340	2582	F	12	31	0	no substrate, downward angle	before
2023-04-17	80708	2583	M	99	42	13.1	no substrate, downward angle	before
2023-04-17	81672	2627	M	83	32	0	no substrate, downward angle	before
2023-04-17	87340	2629	F	12	31	0	no substrate, downward angle	before
2023-04-17	87428	2630	F	12	32	15	no substrate, downward angle	before
2023-04-17	81815	2641	M	89	33	0	no substrate, downward angle	before
2023-04-17	87428	2656	F	12	32	15	no substrate, downward angle	before
2023-04-17	82774	2680	M	116	47	14.1	no substrate, downward angle	before
2023-04-17	87339	2687	M	12	28	10.8	no substrate, downward angle	before
2023-04-17	82933	2700	F	112	62	21.6	no substrate, downward angle	before
2023-04-17	87340	2709	F	12	31	0	no substrate, downward angle	before
2023-04-17	82933	2711	F	112	62	21.6	no substrate, downward angle	before
2023-04-17	81672	2724	M	83	32	0	no substrate, downward angle	before
2023-04-17	87339	2725	M	12	28	10.8	no substrate, downward angle	before
2023-04-17	83426	2726	F	12	29	12.5	no substrate, downward angle	before
2023-04-17	81672	2744	M	83	32	0	no substrate, downward angle	before
2023-04-17	87340	2749	F	12	31	0	no substrate, downward angle	before
2023-04-17	81124	2754	M	89	49.8	0	no substrate, downward angle	before
2023-04-17	83431	2763	F	12	33	13.3	no substrate, downward angle	before
2023-04-17	81124	2784	M	89	49.8	0	no substrate, downward angle	before
2023-04-17	86354	2786	F	15	34.6	16.1	no substrate, downward angle	before
2023-04-17	87335	2807	F	15	37	0	no substrate, downward angle	before
2023-04-17	81672	2814	M	83	32	0	no substrate, downward angle	before
2023-04-17	86354	2822	F	15	34.6	16.1	no substrate, downward angle	before
2023-04-17	86361	2832	M	12	29	10.4	no substrate, downward angle	before
2023-04-17	82933	2849	F	112	62	21.6	no substrate, downward angle	before
2023-04-17	83431	2870	F	12	33	13.3	no substrate, downward angle	before
2023-04-17	87339	2871	M	12	28	10.8	no substrate, downward angle	before
2023-04-17	86361	2873	M	12	29	10.4	no substrate, downward angle	before
2023-04-17	83430	2900	F	15	35	20.8	no substrate, downward angle	before
2023-04-17	86361	2901	M	12	29	10.4	no substrate, downward angle	before
2023-04-17		2902					no substrate, downward angle	before
2023-04-17	86354	2904	F	15	34.6	16.1	no substrate, downward angle	before
2023-04-17	87339	2907	M	12	28	10.8	no substrate, downward angle	before
2023-04-17		2932					no substrate, downward angle	before
2023-04-17	86354	2943	F	15	34.6	16.1	no substrate, downward angle	before
2023-04-17	87340	2945	F	12	31	0	no substrate, downward angle	before
2023-04-17	83430	2952	F	15	35	20.8	no substrate, downward angle	before
2023-04-17	87340	2972	F	12	31	0	no substrate, downward angle	before
2023-04-17	86354	2981	F	15	34.6	16.1	no substrate, downward angle	before
2023-04-17	87339	2982	M	12	28	10.8	no substrate, downward angle	before
2023-04-17	87428	2988	F	12	32	15	no substrate, downward angle	before
2023-04-17	87335	2998	F	15	37	0	no substrate, downward angle	before
2023-04-17	83426	3012	F	12	29	12.5	no substrate, downward angle	before
2023-04-17	87340	3017	F	12	31	0	no substrate, downward angle	before
2023-04-17	87428	3019	F	12	32	15	no substrate, downward angle	before
2023-04-17	83431	3022	F	12	33	13.3	no substrate, downward angle	before
2023-04-17	87339	3027	M	12	28	10.8	no substrate, downward angle	before
2023-04-17	83430	3035	F	15	35	20.8	no substrate, downward angle	before
2023-04-17	86361	3036	M	12	29	10.4	no substrate, downward angle	before
2023-04-17	83431	3047	F	12	33	13.3	no substrate, downward angle	before
2023-04-17	86361	3116	M	12	29	10.4	no substrate, downward angle	before
2023-04-17	83427	3118		15	33	0	no substrate, downward angle	before
2023-04-17	81672	3122	M	83	32	0	no substrate, downward angle	before
2023-04-17	83430	3136	F	15	35	20.8	no substrate, downward angle	before
2023-04-17	86354	3150	F	15	34.6	16.1	no substrate, downward angle	before
2023-04-17	81672	3154	M	83	32	0	no substrate, downward angle	before
2023-04-17	86361	3169	M	12	29	10.4	no substrate, downward angle	before
2023-04-17	80708	3171	M	99	42	13.1	no substrate, downward angle	before
2023-04-17	81815	3175	M	89	33	0	no substrate, downward angle	before
2023-04-17	80708	3208	M	99	42	13.1	no substrate, downward angle	before
2023-04-17	87428	3216	F	12	32	15	no substrate, downward angle	before
2023-04-17	81672	3220	M	83	32	0	no substrate, downward angle	before
2023-04-17	81815	3240	M	89	33	0	no substrate, downward angle	before
2023-04-17	80708	3241	M	99	42	13.1	no substrate, downward angle	before
2023-04-17	81202	3304	F	99	45	0	no substrate, downward angle	before
2023-04-17	86354	3318	F	15	34.6	16.1	no substrate, downward angle	before
2023-04-17	87339	3338	M	12	28	10.8	no substrate, downward angle	before
2023-04-17	81202	3341	F	99	45	0	no substrate, downward angle	before
2023-04-17	87335	3348	F	15	37	0	no substrate, downward angle	before
2023-04-17	81726	3357	M	89	36	0	no substrate, downward angle	before
2023-04-17	80708	3375	M	99	42	13.1	no substrate, downward angle	before
2023-04-17	81856	3396	F	83	25.4	8.9	no substrate, downward angle	before
2023-04-17	81827	3402	F	99	43.3	13.1	no substrate, downward angle	before
2023-04-17	81672	3404	M	83	32	0	no substrate, downward angle	before
2023-04-17	81726	3404	M	89	36	0	no substrate, downward angle	before
2023-04-17	81726	3427	M	89	36	0	no substrate, downward angle	before
2023-04-17	80708	3432	M	99	42	13.1	no substrate, downward angle	before
2023-04-17	81672	3435	M	83	32	0	no substrate, downward angle	before
2023-04-17	80708	3444	M	99	42	13.1	no substrate, downward angle	before
2023-04-17	81726	3450	M	89	36	0	no substrate, downward angle	before
2023-04-17	83431	3455	F	12	33	13.3	no substrate, downward angle	before
2023-04-17	81726	3489	M	89	36	0	no substrate, downward angle	before
2023-04-17	81202	3494	F	99	45	0	no substrate, downward angle	before
2023-04-17	80708	3496	M	99	42	13.1	no substrate, downward angle	before
2023-04-17	81726	3507	M	89	36	0	no substrate, downward angle	before
2023-04-17	81827	3507	F	99	43.3	13.1	no substrate, downward angle	before
2023-04-17	80708	3528	M	99	42	13.1	no substrate, downward angle	before
2023-04-17	83432	3530	F	12	27.7	14.3	no substrate, downward angle	before
2023-04-17	81202	3545	F	99	45	0	no substrate, downward angle	before
2023-04-17	81726	3566	M	89	36	0	no substrate, downward angle	before
2023-04-17	87335	3573	F	15	37	0	no substrate, downward angle	before
2023-04-17	82933	3575	F	112	62	21.6	no substrate, downward angle	before
2023-04-17	83432	3585	F	12	27.7	14.3	no substrate, downward angle	before
2023-04-17	80708	3591	M	99	42	13.1	no substrate, downward angle	before
2023-04-17	81202	3593	F	99	45	0	no substrate, downward angle	before
2023-04-19	83426	121	F	12	29	12.5	no substrate, downward angle	before
2023-04-19	86354	132	F	15	34.6	16.1	no substrate, downward angle	before
2023-04-19	80646	152	M	99	41	12.5	no substrate, downward angle	before
2023-04-19	82123	160	M	116	43.1	0	no substrate, downward angle	before
2023-04-19	82123	164	M	116	43.1	0	no substrate, downward angle	before
2023-04-19	83426	174	F	12	29	12.5	no substrate, downward angle	before
2023-04-19	82123	197	M	116	43.1	0	no substrate, downward angle	before
2023-04-19	83427	204		15	33	0	no substrate, downward angle	before
2023-04-19	80646	210	M	99	41	12.5	no substrate, downward angle	before
2023-04-19	86354	216	F	15	34.6	16.1	no substrate, downward angle	before
2023-04-19	83430	235	F	15	35	20.8	no substrate, downward angle	before
2023-04-19	83432	250	F	12	27.7	14.3	no substrate, downward angle	before
2023-04-19	83427	253		15	33	0	no substrate, downward angle	before
2023-04-19	82123	273	M	116	43.1	0	no substrate, downward angle	before
2023-04-19	80646	275	M	99	41	12.5	no substrate, downward angle	before
2023-04-19	82123	284	M	116	43.1	0	no substrate, downward angle	before
2023-04-19	83430	300	F	15	35	20.8	no substrate, downward angle	before
2023-04-19	87341	316	M	15	35	17	no substrate, downward angle	before
2023-04-19	80646	330	M	99	41	12.5	no substrate, downward angle	before
2023-04-19	86354	338	F	15	34.6	16.1	no substrate, downward angle	before
2023-04-19	86354	343	F	15	34.6	16.1	no substrate, downward angle	before
2023-04-19	87341	350	M	15	35	17	no substrate, downward angle	before
2023-04-19	80646	374	M	99	41	12.5	no substrate, downward angle	before
2023-04-19	83426	395	F	12	29	12.5	no substrate, downward angle	before
2023-04-19		402					no substrate, downward angle	before
2023-04-19	83432	442	F	12	27.7	14.3	no substrate, downward angle	before
2023-04-19	80646	463	M	99	41	12.5	no substrate, downward angle	before
2023-04-19	80646	536	M	99	41	12.5	no substrate, downward angle	before
2023-04-19	80646	575	M	99	41	12.5	no substrate, downward angle	before
2023-04-19	82123	585	M	116	43.1	0	no substrate, downward angle	before
2023-04-19	83426	620	F	12	29	12.5	no substrate, downward angle	before
2023-04-19		646					no substrate, downward angle	before
2023-04-19	83426	656	F	12	29	12.5	no substrate, downward angle	before
2023-04-19	82123	662	M	116	43.1	0	no substrate, downward angle	before
2023-04-19	80645	665	M	99	43	9.9	no substrate, downward angle	before
2023-04-19	86354	687	F	15	34.6	16.1	no substrate, downward angle	before
2023-04-19		729					no substrate, downward angle	before
2023-04-19	80645	762	M	99	43	9.9	no substrate, downward angle	before
2023-04-19	82123	807	M	116	43.1	0	no substrate, downward angle	before
2023-04-19	83426	811	F	12	29	12.5	no substrate, downward angle	before
2023-04-19	80645	812	M	99	43	9.9	no substrate, downward angle	before
2023-04-19		835					no substrate, downward angle	before
2023-04-19	80645	870	M	99	43	9.9	no substrate, downward angle	before
2023-04-19	83426	903	F	12	29	12.5	no substrate, downward angle	before
2023-04-19	80645	916	M	99	43	9.9	no substrate, downward angle	before
2023-04-19	82774	947	M	116	47	14.1	no substrate, downward angle	before
2023-04-19	80645	960	M	99	43	9.9	no substrate, downward angle	before
2023-04-19	82774	1002	M	116	47	14.1	no substrate, downward angle	before
2023-04-19	80645	1008	M	99	43	9.9	no substrate, downward angle	before
2023-04-19	83427	1067		15	33	0	no substrate, downward angle	before
2023-04-19	80645	1086	M	99	43	9.9	no substrate, downward angle	before
2023-04-19	82774	1104	M	116	47	14.1	no substrate, downward angle	before
2023-04-19	80645	1135	M	99	43	9.9	no substrate, downward angle	before
2023-04-19	83427	1173		15	33	0	no substrate, downward angle	before
2023-04-19	80645	1199	M	99	43	9.9	no substrate, downward angle	before
2023-04-19	82123	1230	M	116	43.1	0	no substrate, downward angle	before
2023-04-19	80645	1287	M	99	43	9.9	no substrate, downward angle	before
2023-04-19	87335	1291	F	15	37	0	no substrate, downward angle	before
2023-04-19	82123	1305	M	116	43.1	0	no substrate, downward angle	before
2023-04-19	82123	1319	M	116	43.1	0	no substrate, downward angle	before
2023-04-19	87335	1346	F	15	37	0	no substrate, downward angle	before
2023-04-19	80645	1370	M	99	43	9.9	no substrate, downward angle	before
2023-04-19	83427	1399		15	33	0	no substrate, downward angle	before
2023-04-19	80646	1428	M	99	41	12.5	no substrate, downward angle	before
2023-04-19	83426	1507	F	12	29	12.5	no substrate, downward angle	before
2023-04-19	80646	1579	M	99	41	12.5	no substrate, downward angle	before
2023-04-19	80645	1589	M	99	43	9.9	no substrate, downward angle	before
2023-04-19	83427	1605		15	33	0	no substrate, downward angle	before
2023-04-19	82774	1618	M	116	47	14.1	no substrate, downward angle	before
2023-04-19	80645	1629	M	99	43	9.9	no substrate, downward angle	before
2023-04-19	82774	1642	M	116	47	14.1	no substrate, downward angle	before
2023-04-19	87339	1662	M	12	28	10.8	no substrate, downward angle	before
2023-04-19	82123	1662	M	116	43.1	0	no substrate, downward angle	before
2023-04-19	81827	1670	F	99	43.3	13.1	no substrate, downward angle	before
2023-04-19	87339	1681	M	12	28	10.8	no substrate, downward angle	before
2023-04-19	82774	1687	M	116	47	14.1	no substrate, downward angle	before
2023-04-19	80645	1709	M	99	43	9.9	no substrate, downward angle	before
2023-04-19	81827	1720	F	99	43.3	13.1	no substrate, downward angle	before
2023-04-19	80646	1737	M	99	41	12.5	no substrate, downward angle	before
2023-04-19	83427	1751		15	33	0	no substrate, downward angle	before
2023-04-19	81827	1775	F	99	43.3	13.1	no substrate, downward angle	before
2023-04-19	80645	1784	M	99	43	9.9	no substrate, downward angle	before
2023-04-19	83427	1793		15	33	0	no substrate, downward angle	before
2023-04-19	83427	1815		15	33	0	no substrate, downward angle	before
2023-04-19	80645	1827	M	99	43	9.9	no substrate, downward angle	before
2023-04-19	83427	1847		15	33	0	no substrate, downward angle	before
2023-04-19	80645	1864	M	99	43	9.9	no substrate, downward angle	before
2023-04-19		1866					no substrate, downward angle	before
2023-04-19	80646	1882	M	99	41	12.5	no substrate, downward angle	before
2023-04-19	87339	1888	M	12	28	10.8	no substrate, downward angle	before
2023-04-19	80645	1899	M	99	43	9.9	no substrate, downward angle	before
2023-04-19	83427	1903		15	33	0	no substrate, downward angle	before
2023-04-19	82774	1907	M	116	47	14.1	no substrate, downward angle	before
2023-04-19	82774	1912	M	116	47	14.1	no substrate, downward angle	before
2023-04-19	83427	1918		15	33	0	no substrate, downward angle	before
2023-04-19	80646	1927	M	99	41	12.5	no substrate, downward angle	before
2023-04-19	87339	1960	M	12	28	10.8	no substrate, downward angle	before
2023-04-19	80645	1962	M	99	43	9.9	no substrate, downward angle	before
2023-04-19	87335	1967	F	15	37	0	no substrate, downward angle	before
2023-04-19	87335	1979	F	15	37	0	no substrate, downward angle	before
2023-04-19	82123	1996	M	116	43.1	0	no substrate, downward angle	before
2023-04-19	80645	2008	M	99	43	9.9	no substrate, downward angle	before
2023-04-19	86356	2015	F	15	33.9	13.9	no substrate, downward angle	before
2023-04-19	81827	2022	F	99	43.3	13.1	no substrate, downward angle	before
2023-04-19	87335	2049	F	15	37	0	no substrate, downward angle	before
2023-04-19	86356	2063	F	15	33.9	13.9	no substrate, downward angle	before
2023-04-19		2071					no substrate, downward angle	before
2023-04-19	81827	2094	F	99	43.3	13.1	no substrate, downward angle	before
2023-04-19	86356	2098	F	15	33.9	13.9	no substrate, downward angle	before
2023-04-19	81247	2100	M	99	53	0	no substrate, downward angle	before
2023-04-19	86356	2112	F	15	33.9	13.9	no substrate, downward angle	before
2023-04-19	81247	2114	M	99	53	0	no substrate, downward angle	before
2023-04-19	81247	2135	M	99	53	0	no substrate, downward angle	before
2023-04-19	80645	2145	M	99	43	9.9	no substrate, downward angle	before
2023-04-19	80645	2181	M	99	43	9.9	no substrate, downward angle	before
2023-04-19	82123	2207	M	116	43.1	0	no substrate, downward angle	before
2023-04-19	82123	2230	M	116	43.1	0	no substrate, downward angle	before
2023-04-19	80645	2248	M	99	43	9.9	no substrate, downward angle	before
2023-04-19	87335	2249	F	15	37	0	no substrate, downward angle	before
2023-04-19	80645	2264	M	99	43	9.9	no substrate, downward angle	before
2023-04-19	80645	2297	M	99	43	9.9	no substrate, downward angle	before
2023-04-19	80645	2365	M	99	43	9.9	no substrate, downward angle	before
2023-04-19	82123	2366	M	116	43.1	0	no substrate, downward angle	before
2023-04-19	80645	2407	M	99	43	9.9	no substrate, downward angle	before
2023-04-19		2439					no substrate, downward angle	before
2023-04-19	80645	2446	M	99	43	9.9	no substrate, downward angle	before
2023-04-19	86354	2477	F	15	34.6	16.1	no substrate, downward angle	before
2023-04-19	80645	2504	M	99	43	9.9	no substrate, downward angle	before
2023-04-19	86354	2506	F	15	34.6	16.1	no substrate, downward angle	before
2023-04-19	81460	2512	F	23	30.6	0	no substrate, downward angle	before
2023-04-19	80645	2525	M	99	43	9.9	no substrate, downward angle	before
2023-04-19	80645	2541	M	99	43	9.9	no substrate, downward angle	before
2023-04-19	81460	2551	F	23	30.6	0	no substrate, downward angle	before
2023-04-19	82123	2556	M	116	43.1	0	no substrate, downward angle	before
2023-04-19	80645	2578	M	99	43	9.9	no substrate, downward angle	before
2023-04-19		2639					no substrate, downward angle	before
2023-04-19	81460	2650	F	23	30.6	0	no substrate, downward angle	before
2023-04-19	87335	2697	F	15	37	0	no substrate, downward angle	before
2023-04-19	82774	2705	M	116	47	14.1	no substrate, downward angle	before
2023-04-19	81460	2728	F	23	30.6	0	no substrate, downward angle	before
2023-04-19	83426	2740	F	12	29	12.5	no substrate, downward angle	before
2023-04-19	82123	2741	M	116	43.1	0	no substrate, downward angle	before
2023-04-19	81460	2762	F	23	30.6	0	no substrate, downward angle	before
2023-04-19	80645	2793	M	99	43	9.9	no substrate, downward angle	before
2023-04-19	80646	2833	M	99	41	12.5	no substrate, downward angle	before
2023-04-19	81460	2840	F	23	30.6	0	no substrate, downward angle	before
2023-04-19	81460	2861	F	23	30.6	0	no substrate, downward angle	before
2023-04-19		2898					no substrate, downward angle	before
2023-04-19	80645	2902	M	99	43	9.9	no substrate, downward angle	before
2023-04-19	81460	2929	F	23	30.6	0	no substrate, downward angle	before
2023-04-19	87335	2955	F	15	37	0	no substrate, downward angle	before
2023-04-19	80645	2958	M	99	43	9.9	no substrate, downward angle	before
2023-04-19	87335	2979	F	15	37	0	no substrate, downward angle	before
2023-04-19	82808	2995	F	116	54.6	15.5	no substrate, downward angle	before
2023-04-19	81460	3006	F	23	30.6	0	no substrate, downward angle	before
2023-04-19	82808	3013	F	116	54.6	15.5	no substrate, downward angle	before
2023-04-19	81460	3024	F	23	30.6	0	no substrate, downward angle	before
2023-04-19		3089					no substrate, downward angle	before
2023-04-19	82123	3125	M	116	43.1	0	no substrate, downward angle	before
2023-04-19	86354	3167	F	15	34.6	16.1	no substrate, downward angle	before
2023-04-19	82808	3226	F	116	54.6	15.5	no substrate, downward angle	before
2023-04-19	81460	3233	F	23	30.6	0	no substrate, downward angle	before
2023-04-19	86356	3236	F	15	33.9	13.9	no substrate, downward angle	before
2023-04-19	86356	3250	F	15	33.9	13.9	no substrate, downward angle	before
2023-04-19	82808	3253	F	116	54.6	15.5	no substrate, downward angle	before
2023-04-19	82808	3282	F	116	54.6	15.5	no substrate, downward angle	before
2023-04-19	82808	3289	F	116	54.6	15.5	no substrate, downward angle	before
2023-04-19		3310					no substrate, downward angle	before
2023-04-19	82808	3313	F	116	54.6	15.5	no substrate, downward angle	before
2023-04-19	81672	3316	M	83	32	0	no substrate, downward angle	before
2023-04-19		3321					no substrate, downward angle	before
2023-04-19	81460	3327	F	23	30.6	0	no substrate, downward angle	before
2023-04-19	81460	3347	F	23	30.6	0	no substrate, downward angle	before
2023-04-19	81672	3357	M	83	32	0	no substrate, downward angle	before
2023-04-19	81672	3376	M	83	32	0	no substrate, downward angle	before
2023-04-19	86356	3377	F	15	33.9	13.9	no substrate, downward angle	before
2023-04-19	82808	3379	F	116	54.6	15.5	no substrate, downward angle	before
2023-04-19	82123	3380	M	116	43.1	0	no substrate, downward angle	before
2023-04-19	82808	3386	F	116	54.6	15.5	no substrate, downward angle	before
2023-04-19	86356	3402	F	15	33.9	13.9	no substrate, downward angle	before
2023-04-19	81672	3412	M	83	32	0	no substrate, downward angle	before
2023-04-19	81460	3415	F	23	30.6	0	no substrate, downward angle	before
2023-04-19	86356	3431	F	15	33.9	13.9	no substrate, downward angle	before
2023-04-19	81672	3440	M	83	32	0	no substrate, downward angle	before
2023-04-19	81358	3454	M	99	37	0	no substrate, downward angle	before
2023-04-19	81460	3470	F	23	30.6	0	no substrate, downward angle	before
2023-04-19	81358	3484	M	99	37	0	no substrate, downward angle	before
2023-04-19	81358	3485	M	99	37	0	no substrate, downward angle	before
2023-04-19	87335	3489	F	15	37	0	no substrate, downward angle	before
2023-04-19	81672	3492	M	83	32	0	no substrate, downward angle	before
2023-04-19	81358	3523	M	99	37	0	no substrate, downward angle	before
2023-04-19	82123	3526	M	116	43.1	0	no substrate, downward angle	before
2023-04-19	81460	3562	F	23	30.6	0	no substrate, downward angle	before
2023-04-19	81125	3573	M	99	39	0	no substrate, downward angle	before
2023-04-19		3585					no substrate, downward angle	before
2023-04-19		3589					no substrate, downward angle	before
2023-04-05	87341	83	M	15	35	17	no substrate, upward angle	before
2023-04-05	87341	94	M	15	35	17	no substrate, upward angle	before
2023-04-05	87335	143	F	15	37	0	no substrate, upward angle	before
2023-04-05	81068	168	M	99	38	16	no substrate, upward angle	before
2023-04-05	81068	183	M	99	38	16	no substrate, upward angle	before
2023-04-05	87335	195	F	15	37	0	no substrate, upward angle	before
2023-04-05	87335	268	F	15	37	0	no substrate, upward angle	before
2023-04-05	83430	287	F	15	35	20.8	no substrate, upward angle	before
2023-04-05	81068	296	M	99	38	16	no substrate, upward angle	before
2023-04-05	81068	307	M	99	38	16	no substrate, upward angle	before
2023-04-05	87335	312	F	15	37	0	no substrate, upward angle	before
2023-04-05	83430	323	F	15	35	20.8	no substrate, upward angle	before
2023-04-05	83430	345	F	15	35	20.8	no substrate, upward angle	before
2023-04-05	81068	371	M	99	38	16	no substrate, upward angle	before
2023-04-05	87335	474	F	15	37	0	no substrate, upward angle	before
2023-04-05	87335	609	F	15	37	0	no substrate, upward angle	before
2023-04-05	81068	653	M	99	38	16	no substrate, upward angle	before
2023-04-05	87335	683	F	15	37	0	no substrate, upward angle	before
2023-04-05	86356	705	F	15	33.9	13.9	no substrate, upward angle	before
2023-04-05	81068	722	M	99	38	16	no substrate, upward angle	before
2023-04-05	86356	732	F	15	33.9	13.9	no substrate, upward angle	before
2023-04-05	86356	758	F	15	33.9	13.9	no substrate, upward angle	before
2023-04-05	82933	776	F	112	62	21.6	no substrate, upward angle	before
2023-04-05	82933	821	F	112	62	21.6	no substrate, upward angle	before
2023-04-05	82933	882	F	112	62	21.6	no substrate, upward angle	before
2023-04-05	82933	902	F	112	62	21.6	no substrate, upward angle	before
2023-04-05	82933	907	F	112	62	21.6	no substrate, upward angle	before
2023-04-05	82933	1176	F	112	62	21.6	no substrate, upward angle	before
2023-04-05	82933	1403	F	112	62	21.6	no substrate, upward angle	before
2023-04-05	83430	1680	F	15	35	20.8	no substrate, upward angle	before
2023-04-05	87341	1954	M	15	35	17	no substrate, upward angle	before
2023-04-05	87341	2000	M	15	35	17	no substrate, upward angle	before
2023-04-05	87341	2059	M	15	35	17	no substrate, upward angle	before
2023-04-05	87341	2072	M	15	35	17	no substrate, upward angle	before
2023-04-05	87341	2154	M	15	35	17	no substrate, upward angle	before
2023-04-05	87341	2180	M	15	35	17	no substrate, upward angle	before
2023-04-05	87341	2285	M	15	35	17	no substrate, upward angle	before
2023-04-05	87341	2352	M	15	35	17	no substrate, upward angle	before
2023-04-05	87341	2357	M	15	35	17	no substrate, upward angle	before
2023-04-05	87341	2418	M	15	35	17	no substrate, upward angle	before
2023-04-05	83430	2482	F	15	35	20.8	no substrate, upward angle	before
2023-04-05	83430	2498	F	15	35	20.8	no substrate, upward angle	before
2023-04-05	83431	2679	F	12	33	13.3	no substrate, upward angle	before
2023-04-05	83431	2773	F	12	33	13.3	no substrate, upward angle	before
2023-04-05	83431	2789	F	12	33	13.3	no substrate, upward angle	before
2023-04-05	81258	3491	F	99	30.5	13.3	no substrate, upward angle	before
2023-04-07	87335	40	F	15	37	0	no substrate, upward angle	before
2023-04-07	86354	114	F	15	34.6	16.1	no substrate, upward angle	before
2023-04-07	86354	135	F	15	34.6	16.1	no substrate, upward angle	before
2023-04-07	86354	141	F	15	34.6	16.1	no substrate, upward angle	before
2023-04-07	87339	225	M	11	28	10.8	no substrate, upward angle	before
2023-04-07	87335	255	F	15	37	0	no substrate, upward angle	before
2023-04-07	75771	275	F	61	36	20.1	no substrate, upward angle	before
2023-04-07	81259	289	M	112	45	5	no substrate, upward angle	before
2023-04-07	81259	319	M	112	45	5	no substrate, upward angle	before
2023-04-07	81259	415	M	112	45	5	no substrate, upward angle	before
2023-04-07	81259	498	M	112	45	5	no substrate, upward angle	before
2023-04-07	75771	698	F	61	36	20.1	no substrate, upward angle	before
2023-04-07	75771	738	F	61	36	20.1	no substrate, upward angle	before
2023-04-07	75771	748	F	61	36	20.1	no substrate, upward angle	before
2023-04-07	75771	770	F	61	36	20.1	no substrate, upward angle	before
2023-04-07	86354	840	F	15	34.6	16.1	no substrate, upward angle	before
2023-04-07	87335	1439	F	15	37	0	no substrate, upward angle	before
2023-04-07	86354	1455	F	15	34.6	16.1	no substrate, upward angle	before
2023-04-07	80939	1690	M	82	32	0	no substrate, upward angle	before
2023-04-07	83427	1771		15	33	0	no substrate, upward angle	before
2023-04-07	75771	1785	F	61	36	20.1	no substrate, upward angle	before
2023-04-07	81258	1808	F	99	30.5	13.3	no substrate, upward angle	before
2023-04-07	83427	1825		15	33	0	no substrate, upward angle	before
2023-04-07	83427	1877		15	33	0	no substrate, upward angle	before
2023-04-07	87335	2074	F	15	37	0	no substrate, upward angle	before
2023-04-07	80939	2091	M	82	32	0	no substrate, upward angle	before
2023-04-07	75771	2129	F	61	36	20.1	no substrate, upward angle	before
2023-04-07	80939	2162	M	82	32	0	no substrate, upward angle	before
2023-04-07	87335	2180	F	15	37	0	no substrate, upward angle	before
2023-04-07	87335	2236	F	15	37	0	no substrate, upward angle	before
2023-04-07	83427	2393		15	33	0	no substrate, upward angle	before
2023-04-07	80939	2431	M	82	32	0	no substrate, upward angle	before
2023-04-07	83427	2466		15	33	0	no substrate, upward angle	before
2023-04-07	80939	2760	M	82	32	0	no substrate, upward angle	before
2023-04-07	87335	2913	F	15	37	0	no substrate, upward angle	before
2023-04-07	80939	3149	M	82	32	0	no substrate, upward angle	before
2023-04-07	80939	3160	M	82	32	0	no substrate, upward angle	before
2023-04-07	87335	3198	F	15	37	0	no substrate, upward angle	before
2023-04-07	87335	3270	F	15	37	0	no substrate, upward angle	before
2023-04-07	87335	3327	F	15	37	0	no substrate, upward angle	before
2023-04-18		285					no substrate, upward angle	before
2023-04-18	86354	422	F	15	34.6	16.1	no substrate, upward angle	before
2023-04-18	87339	482	M	12	28	10.8	no substrate, upward angle	before
2023-04-18	86354	492	F	15	34.6	16.1	no substrate, upward angle	before
2023-04-18	87339	573	M	12	28	10.8	no substrate, upward angle	before
2023-04-18		639					no substrate, upward angle	before
2023-04-18		677					no substrate, upward angle	before
2023-04-18		727					no substrate, upward angle	before
2023-04-18		1086					no substrate, upward angle	before
2023-04-18		1145					no substrate, upward angle	before
2023-04-18		1221					no substrate, upward angle	before
2023-04-18		1234					no substrate, upward angle	before
2023-04-18		1239					no substrate, upward angle	before
2023-04-18		1316					no substrate, upward angle	before
2023-04-18		1377					no substrate, upward angle	before
2023-04-18		1439					no substrate, upward angle	before
2023-04-18		1488					no substrate, upward angle	before
2023-04-18		1922					no substrate, upward angle	before
2023-04-18		2175					no substrate, upward angle	before
2023-04-18		2294					no substrate, upward angle	before
2023-04-18		2335					no substrate, upward angle	before
2023-04-18		2534					no substrate, upward angle	before
2023-04-18		2565					no substrate, upward angle	before
2023-04-18		2588					no substrate, upward angle	before
2023-04-18		2621					no substrate, upward angle	before
2023-04-18		2654					no substrate, upward angle	before
2023-04-18		2703					no substrate, upward angle	before
2023-04-18	86354	2787	F	15	34.6	16.1	no substrate, upward angle	before
2023-04-18	83430	2975	F	15	35	20.8	no substrate, upward angle	before
2023-04-18	87339	3028	M	12	28	10.8	no substrate, upward angle	before
2023-04-20	83430	61	F	15	35	20.8	no substrate, upward angle	before
2023-04-20	86354	136	F	15	34.6	16.1	no substrate, upward angle	before
2023-04-20	83430	139	F	15	35	20.8	no substrate, upward angle	before
2023-04-20	83430	153	F	15	35	20.8	no substrate, upward angle	before
2023-04-20	83427	201		15	33	0	no substrate, upward angle	before
2023-04-20	80646	245	M	99	41	12.5	no substrate, upward angle	before
2023-04-20	87335	251	F	15	37	0	no substrate, upward angle	before
2023-04-20	86354	258	F	15	34.6	16.1	no substrate, upward angle	before
2023-04-20	80646	265	M	99	41	12.5	no substrate, upward angle	before
2023-04-20	83427	295		15	33	0	no substrate, upward angle	before
2023-04-20	80646	308	M	99	41	12.5	no substrate, upward angle	before
2023-04-20	80646	337	M	99	41	12.5	no substrate, upward angle	before
2023-04-20	87335	353	F	15	37	0	no substrate, upward angle	before
2023-04-20	87428	426	F	12	32	15	no substrate, upward angle	before
2023-04-20	86354	465	F	15	34.6	16.1	no substrate, upward angle	before
2023-04-20	86354	476	F	15	34.6	16.1	no substrate, upward angle	before
2023-04-20	87428	478	F	12	32	15	no substrate, upward angle	before
2023-04-20	86354	620	F	15	34.6	16.1	no substrate, upward angle	before
2023-04-20	87428	620	F	12	32	15	no substrate, upward angle	before
2023-04-20	83427	679		15	33	0	no substrate, upward angle	before
2023-04-20	86354	690	F	15	34.6	16.1	no substrate, upward angle	before
2023-04-20	82123	745	M	116	43.1	0	no substrate, upward angle	before
2023-04-20	83427	748		15	33	0	no substrate, upward angle	before
2023-04-20	87335	752	F	15	37	0	no substrate, upward angle	before
2023-04-20	87335	780	F	15	37	0	no substrate, upward angle	before
2023-04-20	87428	785	F	12	32	15	no substrate, upward angle	before
2023-04-20	82123	788	M	116	43.1	0	no substrate, upward angle	before
2023-04-20	82123	901	M	116	43.1	0	no substrate, upward angle	before
2023-04-20	87428	972	F	12	32	15	no substrate, upward angle	before
2023-04-20	87428	1005	F	12	32	15	no substrate, upward angle	before
2023-04-20	86354	1010	F	15	34.6	16.1	no substrate, upward angle	before
2023-04-20	83428	1104	F	15	34	19.4	no substrate, upward angle	before
2023-04-20	87428	1112	F	12	32	15	no substrate, upward angle	before
2023-04-20	82123	1136	M	116	43.1	0	no substrate, upward angle	before
2023-04-20	87335	1166	F	15	37	0	no substrate, upward angle	before
2023-04-20	86354	1283	F	15	34.6	16.1	no substrate, upward angle	before
2023-04-20	87335	1446	F	15	37	0	no substrate, upward angle	before
2023-04-20	81812	1574	M	64	48	15.4	no substrate, upward angle	before
2023-04-20	81812	1619	M	64	48	15.4	no substrate, upward angle	before
2023-04-20	87428	1686	F	12	32	15	no substrate, upward angle	before
2023-04-20	81812	1713	M	64	48	15.4	no substrate, upward angle	before
2023-04-20	83428	1747	F	15	34	19.4	no substrate, upward angle	before
2023-04-20	80708	1843	M	99	42	13.1	no substrate, upward angle	before
2023-04-20	80708	1855	M	99	42	13.1	no substrate, upward angle	before
2023-04-20	81812	1878	M	64	48	15.4	no substrate, upward angle	before
2023-04-20	80708	1880	M	99	42	13.1	no substrate, upward angle	before
2023-04-20	87335	1892	F	15	37	0	no substrate, upward angle	before
2023-04-20	81812	1977	M	64	48	15.4	no substrate, upward angle	before
2023-04-20	80708	2026	M	99	42	13.1	no substrate, upward angle	before
2023-04-20	80708	2060	M	99	42	13.1	no substrate, upward angle	before
2023-04-20	81812	2097	M	64	48	15.4	no substrate, upward angle	before
2023-04-20	83424	2168	M	12	25.2	11.4	no substrate, upward angle	before
2023-04-20	81672	2181	M	83	32	0	no substrate, upward angle	before
2023-04-20	83424	1886	M	12	25.2	11.4	no substrate, upward angle	before
2023-04-20	83424	2196	M	12	25.2	11.4	no substrate, upward angle	before
2023-04-20	86354	2205	F	15	34.6	16.1	no substrate, upward angle	before
2023-04-20	83429	2215	F	12	28.6	11.6	no substrate, upward angle	before
2023-04-20	83424	2235	M	12	25.2	11.4	no substrate, upward angle	before
2023-04-20	81672	2239	M	83	32	0	no substrate, upward angle	before
2023-04-20		2270					no substrate, upward angle	before
2023-04-20	86354	2281	F	15	34.6	16.1	no substrate, upward angle	before
2023-04-20		2284					no substrate, upward angle	before
2023-04-20	82123	2297	M	116	43.1	0	no substrate, upward angle	before
2023-04-20	83427	2340		15	33	0	no substrate, upward angle	before
2023-04-20	81672	2512	M	83	32	0	no substrate, upward angle	before
2023-04-20		2528					no substrate, upward angle	before
2023-04-20	81672	2948	M	83	32	0	no substrate, upward angle	before
2023-04-20	87335	2981	F	15	37	0	no substrate, upward angle	before
2023-04-20	87428	2997	F	12	32	15	no substrate, upward angle	before
2023-04-20	87426	3073		12	26	0	no substrate, upward angle	before
2023-04-20	83424	3197	M	12	25.2	11.4	no substrate, upward angle	before
2023-04-20	81358	3219	M	99	37	0	no substrate, upward angle	before
2023-04-20	87428	3240	F	12	32	15	no substrate, upward angle	before
2023-04-20		3254					no substrate, upward angle	before
2023-04-20	81258	3308	F	99	30.5	13.3	no substrate, upward angle	before
2023-04-20	81827	3354	F	99	43.3	13.1	no substrate, upward angle	before
2023-04-20	87338	3362	M	15	34	10.3	no substrate, upward angle	before
2023-04-20	83424	3380	M	12	25.2	11.4	no substrate, upward angle	before
2023-04-20		3421					no substrate, upward angle	before
2023-04-20	83424	3480	M	12	25.2	11.4	no substrate, upward angle	before
2023-04-20	83423	3517	F	15	36	13.8	no substrate, upward angle	before
2023-04-20	81827	3578	F	99	43.3	13.1	no substrate, upward angle	before
