# Supplementary material for: Positive effect of a diggable substrate on the behaviour of a captive naked mole rat colony
Source: Sci Rep. 2024 Aug 29;14:20138. doi: 10.1038/s41598-024-64146-w (PMC11362154; doi:10.1038/s41598-024-64146-w)
Supplement: Supplementary file 3 — Supplementary Information 3. [file 41598_2024_64146_MOESM3_ESM.xlsx]

## Sheet: Feuil1
date	Tag	entry_time	sex	age	mass	force	condition	substrate	Nombre_entrees
2023-04-04	87334	189	M	15	39	15	no substrate, downward angle	before	10
2023-04-04	82123	750	M	115	43.1	0	no substrate, downward angle	before	11
2023-04-04	83428	780	F	15	34	19.4	no substrate, downward angle	before	2
2023-04-04	87341	835	M	15	35	17	no substrate, downward angle	before	33
2023-04-04	83432	836	F	11	27.7	14.3	no substrate, downward angle	before	1
2023-04-04	82774	860	M	115	47	14.1	no substrate, downward angle	before	5
2023-04-04	87338	916	M	15	34	10.3	no substrate, downward angle	before	15
2023-04-04	81124	1387	M	88	49.8	0	no substrate, downward angle	before	7
2023-04-04	87339	1581	M	11	28	10.8	no substrate, downward angle	before	5
2023-04-04	81013	1637	F	64	35	0	no substrate, downward angle	before	5
2023-04-04	82932	1909	M	115	66	34.1	no substrate, downward angle	before	13
2023-04-04	87340	2263	F	12	31	0	no substrate, downward angle	before	7
2023-04-04	86361	2283	M	12	29	10.4	no substrate, downward angle	before	6
2023-04-04	81427	2302	M	99	42	10.5	no substrate, downward angle	before	2
2023-04-04	81247	2384	M	99	53	0	no substrate, downward angle	before	3
2023-04-04	81202	2526	F	99	45	0	no substrate, downward angle	before	7
2023-04-04	82933	2727	F	112	62	21.6	no substrate, downward angle	before	8
2023-04-04	87335	2941	F	15	37	0	no substrate, downward angle	before	9
2023-04-04	81167	3035	M	99	53	4.5	no substrate, downward angle	before	2
2023-04-04	86356	3483	F	15	33.9	13.9	no substrate, downward angle	before	2
2023-04-06	87334	70	M	15	39	15	no substrate, downward angle	before	12
2023-04-06	82123	336	M	115	43.1	0	no substrate, downward angle	before	7
2023-04-06	81124	394	M	89	49.8	0	no substrate, downward angle	before	7
2023-04-06	87335	417	F	15	37	0	no substrate, downward angle	before	6
2023-04-06	83430	567	F	15	35	20.8	no substrate, downward angle	before	3
2023-04-06	81068	865	M	99	38	16	no substrate, downward angle	before	7
2023-04-06	81460	994	F	22	30.6	0	no substrate, downward angle	before	3
2023-04-06	83426	1168	F	12	29	12.5	no substrate, downward angle	before	1
2023-04-06	83428	1169	F	15	34	19.4	no substrate, downward angle	before	9
2023-04-06	81815	1183	M	89	33	0	no substrate, downward angle	before	3
2023-04-06	81600	1226	M	64	30.2	15	no substrate, downward angle	before	11
2023-04-06	75771	1357	F	61	36	20.1	no substrate, downward angle	before	35
2023-04-06	87338	1365	M	15	34	10.3	no substrate, downward angle	before	5
2023-04-06	83432	1459	F	11	27.7	14.3	no substrate, downward angle	before	13
2023-04-06	81427	1509	M	99	42	10.5	no substrate, downward angle	before	2
2023-04-06	87339	1684	M	11	28	10.8	no substrate, downward angle	before	17
2023-04-06	82804	1818	F	112	60	8.9	no substrate, downward angle	before	2
2023-04-06	81013	2022	F	64	35	0	no substrate, downward angle	before	3
2023-04-06	83427	2099		15	33	0	no substrate, downward angle	before	5
2023-04-06	87426	2141		11	26	0	no substrate, downward angle	before	1
2023-04-06	87333	2202	F	12	30	10.4	no substrate, downward angle	before	6
2023-04-06	81176	2715	M	99	40	17	no substrate, downward angle	before	4
2023-04-06	83424	2785	M	11	25.2	11.4	no substrate, downward angle	before	3
2023-04-06	83423	3028	F	15	36	13.8	no substrate, downward angle	before	9
2023-04-06	81259	3301	M	112	45	5	no substrate, downward angle	before	2
2023-04-06	86354	3351	F	15	34.6	16.1	no substrate, downward angle	before	3
2023-04-06	82932	3488	M	115	66	34.1	no substrate, downward angle	before	9
2023-04-06	82808	3533	F	115	54.6	15.5	no substrate, downward angle	before	18
2023-04-06	82774	3580	M	115	47	14.1	no substrate, downward angle	before	4
2023-04-17	82815	418	F	165	54	11	no substrate, downward angle	before	4
2023-04-17	83427	448		15	33	0	no substrate, downward angle	before	8
2023-04-17	83426	452	F	12	29	12.5	no substrate, downward angle	before	4
2023-04-17	87428	476	F	12	32	15	no substrate, downward angle	before	4
2023-04-17	82804	568	F	112	60	8.9	no substrate, downward angle	before	4
2023-04-17	82933	613	F	112	62	21.6	no substrate, downward angle	before	3
2023-04-17	81068	667	M	99	38	16	no substrate, downward angle	before	1
2023-04-17	80708	745	M	99	42	13.1	no substrate, downward angle	before	1
2023-04-17	81672	1025	M	83	32	0	no substrate, downward angle	before	10
2023-04-17	87339	1082	M	12	28	10.8	no substrate, downward angle	before	5
2023-04-17	83431	1495	F	12	33	13.3	no substrate, downward angle	before	1
2023-04-17	82774	1565	M	116	47	14.1	no substrate, downward angle	before	7
2023-04-17	83430	1611	F	15	35	20.8	no substrate, downward angle	before	4
2023-04-17	81001	1760	M	64	32	0	no substrate, downward angle	before	7
2023-04-17	81124	1763	M	89	49.8	0	no substrate, downward angle	before	5
2023-04-17	82123	1840	M	116	43.1	0	no substrate, downward angle	before	1
2023-04-17	87335	1921	F	15	37	0	no substrate, downward angle	before	1
2023-04-17	83432	2109	F	12	27.7	14.3	no substrate, downward angle	before	15
2023-04-17	87340	2338	F	12	31	0	no substrate, downward angle	before	16
2023-04-17	81815	2368	M	89	33	0	no substrate, downward angle	before	10
2023-04-17	86354	2786	F	15	34.6	16.1	no substrate, downward angle	before	3
2023-04-17	86361	2832	M	12	29	10.4	no substrate, downward angle	before	38
2023-04-17	81202	3304	F	99	45	0	no substrate, downward angle	before	7
2023-04-17	81726	3357	M	89	36	0	no substrate, downward angle	before	18
2023-04-17	81856	3396	F	83	25.4	8.9	no substrate, downward angle	before	24
2023-04-17	81827	3402	F	99	43.3	13.1	no substrate, downward angle	before	18
2023-04-19	83426	121	F	12	29	12.5	no substrate, downward angle	before	14
2023-04-19	86354	132	F	15	34.6	16.1	no substrate, downward angle	before	7
2023-04-19	80646	152	M	99	41	12.5	no substrate, downward angle	before	20
2023-04-19	82123	160	M	116	43.1	0	no substrate, downward angle	before	5
2023-04-19	83427	204		15	33	0	no substrate, downward angle	before	13
2023-04-19	83430	235	F	15	35	20.8	no substrate, downward angle	before	8
2023-04-19	83432	250	F	12	27.7	14.3	no substrate, downward angle	before	12
2023-04-19	87341	316	M	15	35	17	no substrate, downward angle	before	5
2023-04-19	80645	665	M	99	43	9.9	no substrate, downward angle	before	12
2023-04-19	82774	947	M	116	47	14.1	no substrate, downward angle	before	6
2023-04-19	87335	1291	F	15	37	0	no substrate, downward angle	before	7
2023-04-19	87339	1662	M	12	28	10.8	no substrate, downward angle	before	6
2023-04-19	81827	1670	F	99	43.3	13.1	no substrate, downward angle	before	5
2023-04-19	86356	2015	F	15	33.9	13.9	no substrate, downward angle	before	7
2023-04-19	81247	2100	M	99	53	0	no substrate, downward angle	before	1
2023-04-19	81460	2512	F	23	30.6	0	no substrate, downward angle	before	2
2023-04-19	82808	2995	F	116	54.6	15.5	no substrate, downward angle	before	3
2023-04-19	81672	3316	M	83	32	0	no substrate, downward angle	before	3
2023-04-19	81358	3454	M	99	37	0	no substrate, downward angle	before	1
2023-04-19	81125	3573	M	99	39	0	no substrate, downward angle	before	9
2023-04-05	87341	83	M	15	35	17	no substrate, upward angle	before	8
2023-04-05	87335	143	F	15	37	0	no substrate, upward angle	before	14
2023-04-05	81068	168	M	99	38	16	no substrate, upward angle	before	21
2023-04-05	83430	287	F	15	35	20.8	no substrate, upward angle	before	12
2023-04-05	86356	705	F	15	33.9	13.9	no substrate, upward angle	before	2
2023-04-05	82933	776	F	112	62	21.6	no substrate, upward angle	before	2
2023-04-05	83431	2679	F	12	33	13.3	no substrate, upward angle	before	2
2023-04-05	81258	3491	F	99	30.5	13.3	no substrate, upward angle	before	36
2023-04-07	87335	40	F	15	37	0	no substrate, upward angle	before	9
2023-04-07	86354	114	F	15	34.6	16.1	no substrate, upward angle	before	10
2023-04-07	87339	225	M	11	28	10.8	no substrate, upward angle	before	4
2023-04-07	75771	275	F	61	36	20.1	no substrate, upward angle	before	5
2023-04-07	81259	289	M	112	45	5	no substrate, upward angle	before	9
2023-04-07	80939	1690	M	82	32	0	no substrate, upward angle	before	3
2023-04-07	83427	1771		15	33	0	no substrate, upward angle	before	16
2023-04-07	81258	1808	F	99	30.5	13.3	no substrate, upward angle	before	9
2023-04-18	86354	422	F	15	34.6	16.1	no substrate, upward angle	before	6
2023-04-18	87339	482	M	12	28	10.8	no substrate, upward angle	before	4
2023-04-18	83430	2975	F	15	35	20.8	no substrate, upward angle	before	1
2023-04-20	83430	61	F	15	35	20.8	no substrate, upward angle	before	3
2023-04-20	86354	136	F	15	34.6	16.1	no substrate, upward angle	before	10
2023-04-20	83427	201		15	33	0	no substrate, upward angle	before	5
2023-04-20	80646	245	M	99	41	12.5	no substrate, upward angle	before	4
2023-04-20	87335	251	F	15	37	0	no substrate, upward angle	before	8
2023-04-20	87428	426	F	12	32	15	no substrate, upward angle	before	10
2023-04-20	82123	745	M	116	43.1	0	no substrate, upward angle	before	5
2023-04-20	83428	1104	F	15	34	19.4	no substrate, upward angle	before	2
2023-04-20	81812	1574	M	64	48	15.4	no substrate, upward angle	before	6
2023-04-20	80708	1843	M	99	42	13.1	no substrate, upward angle	before	5
2023-04-20	83424	2168	M	12	25.2	11.4	no substrate, upward angle	before	7
2023-04-20	81672	2181	M	83	32	0	no substrate, upward angle	before	4
2023-04-20	83429	2215	F	12	28.6	11.6	no substrate, upward angle	before	1
2023-04-20	87426	3073		12	26	0	no substrate, upward angle	before	1
2023-04-20	81358	3219	M	99	37	0	no substrate, upward angle	before	1
2023-04-20	81258	3308	F	99	30.5	13.3	no substrate, upward angle	before	1
2023-04-20	81827	3354	F	99	43.3	13.1	no substrate, upward angle	before	2
2023-04-20	87338	3362	M	15	34	10.3	no substrate, upward angle	before	1
2023-04-20	83423	3517	F	15	36	13.8	no substrate, upward angle	before	1
2023-06-06	83427	37		17	33	0	post substrate, upward angle	after	3
2023-06-06	82123	53	M	117	43.1	0	post substrate, upward angle	after	1
2023-06-06	86354	82	F	17	34.6	16.1	post substrate, upward angle	after	7
2023-06-06	83430	87	F	17	35	20.8	post substrate, upward angle	after	1
2023-06-06	87335	143	F	17	37	0	post substrate, upward angle	after	5
2023-06-06	83426	266	F	14	29	12.5	post substrate, upward angle	after	1
2023-06-06	83423	549	F	17	36	13.8	post substrate, upward angle	after	2
2023-06-06	87339	608	M	13	28	10.8	post substrate, upward angle	after	1
2023-06-06	83429	804	F	13	28.6	11.6	post substrate, upward angle	after	3
2023-06-06	86361	918	M	14	29	10.4	post substrate, upward angle	after	2
2023-06-06	82808	1242	F	117	54.6	15.5	post substrate, upward angle	after	1
2023-06-06	80645	1354	M	101	43	9.9	post substrate, upward angle	after	3
2023-06-06	80939	1441	M	84	32	0	post substrate, upward angle	after	2
2023-06-06	87334	1556	M	17	39	15	post substrate, upward angle	after	2
2023-06-06	87426	1616		13	26	0	post substrate, upward angle	after	3
2023-06-06	81010	1646	F	66	33	0	post substrate, upward angle	after	4
2023-06-06	83432	1729	F	13	27.7	14.3	post substrate, upward angle	after	1
2023-06-06	81427	1626	M	101	42	10.5	post substrate, upward angle	after	1
2023-06-06	87340	1962	F	14	31	0	post substrate, upward angle	after	1
2023-06-06	86356	2493	F	17	33.9	13.9	post substrate, upward angle	after	1
2023-06-06	81202	3203	F	101	45	0	post substrate, upward angle	after	1
2023-06-06	87337	3576	M	14	31	0	post substrate, upward angle	after	1
2023-06-13	87334	29	M	17	39	15	post substrate, upward angle	after	39
2023-06-13	83427	52		17	33	0	post substrate, upward angle	after	20
2023-06-13	83430	63	F	17	35	20.8	post substrate, upward angle	after	3
2023-06-13	86361	97	M	14	29	10.4	post substrate, upward angle	after	3
2023-06-13	83426	102	F	14	29	12.5	post substrate, upward angle	after	14
2023-06-13	81125	111	M	101	39	0	post substrate, upward angle	after	25
2023-06-13	87341	117	M	17	35	17	post substrate, upward angle	after	2
2023-06-13	87335	195	F	17	37	0	post substrate, upward angle	after	39
2023-06-13	81427	198	M	101	42	10.5	post substrate, upward angle	after	12
2023-06-13	82933	237	F	114	62	21.6	post substrate, upward angle	after	14
2023-06-13	81815	310	M	91	33	0	post substrate, upward angle	after	3
2023-06-13	83431	312	F	14	33	13.3	post substrate, upward angle	after	2
2023-06-13	80645	356	M	101	43	9.9	post substrate, upward angle	after	3
2023-06-13	86354	391	F	17	34.6	16.1	post substrate, upward angle	after	20
2023-06-13	81685	408	M	101	42.5	0	post substrate, upward angle	after	1
2023-06-13	81672	462	M	84	32	0	post substrate, upward angle	after	1
2023-06-13	87428	491	F	14	32	15	post substrate, upward angle	after	24
2023-06-13	87426	520		14	26	0	post substrate, upward angle	after	5
2023-06-13	87337	547	M	14	31	0	post substrate, upward angle	after	11
2023-06-13	86356	713	F	17	33.9	13.9	post substrate, upward angle	after	20
2023-06-13	81167	840	M	101	53	4.5	post substrate, upward angle	after	30
2023-06-13	81782	970	M	101	36	0	post substrate, upward angle	after	55
2023-06-13	81202	1022	F	101	45	0	post substrate, upward angle	after	11
2023-06-13	81176	1042	M	101	40	17	post substrate, upward angle	after	1
2023-06-13	83425	1095		17	40	21.6	post substrate, upward angle	after	2
2023-06-13	80646	1123	M	101	41	12.5	post substrate, upward angle	after	1
2023-06-13	81013	1145	F	66	35	0	post substrate, upward angle	after	4
2023-06-13	83423	1384	F	17	36	13.8	post substrate, upward angle	after	2
2023-06-13	82123	2302	M	118	43.1	0	post substrate, upward angle	after	1
2023-06-13	80939	2392	M	84	32	0	post substrate, upward angle	after	2
2023-06-13	81263	2535	F	101	34	0	post substrate, upward angle	after	12
2023-06-13	81600	2943	M	66	30.2	15	post substrate, upward angle	after	1
2023-06-13	83428	3338	F	17	34	19.4	post substrate, upward angle	after	8
2023-06-08	87334	0	M	17	39	15	substrate, upward angle	present	3
2023-06-08	86354	24	F	17	34.6	16.1	substrate, upward angle	present	2
2023-06-08	80939	28	M	84	32	0	substrate, upward angle	present	2
2023-06-08	81013	80	F	66	35	0	substrate, upward angle	present	2
2023-06-08	86361	82	M	14	29	10.4	substrate, upward angle	present	7
2023-06-08	82123	87	M	117	43.1	0	substrate, upward angle	present	1
2023-06-08	87339	113	M	13	28	10.8	substrate, upward angle	present	1
2023-06-08	83426	129	F	14	29	12.5	substrate, upward angle	present	3
2023-06-08	83427	143		17	33	0	substrate, upward angle	present	3
2023-06-08	83430	147	F	17	35	20.8	substrate, upward angle	present	4
2023-06-08	83425	157		17	40	21.6	substrate, upward angle	present	15
2023-06-08	83428	159	F	17	34	19.4	substrate, upward angle	present	3
2023-06-08	81825	175	F	24	35	13.1	substrate, upward angle	present	3
2023-06-08	87426	258		13	26	0	substrate, upward angle	present	1
2023-06-08	80646	275	M	101	41	12.5	substrate, upward angle	present	4
2023-06-08	83423	312	F	17	36	13.8	substrate, upward angle	present	2
2023-06-08	87341	326	M	17	35	17	substrate, upward angle	present	2
2023-06-08	81068	359	M	101	38	16	substrate, upward angle	present	1
2023-06-08	81427	379	M	101	42	10.5	substrate, upward angle	present	5
2023-06-08	87335	415	F	17	37	0	substrate, upward angle	present	6
2023-06-08	81815	419	M	91	33	0	substrate, upward angle	present	4
2023-06-08	83424	557	M	13	25.2	11.4	substrate, upward angle	present	2
2023-06-08	80645	576	M	101	43	9.9	substrate, upward angle	present	5
2023-06-08	82933	624	F	114	62	21.6	substrate, upward angle	present	2
2023-06-08	83431	639	F	14	33	13.3	substrate, upward angle	present	3
2023-06-08	87340	748	F	14	31	0	substrate, upward angle	present	3
2023-06-08	87428	848	F	14	32	15	substrate, upward angle	present	3
2023-06-08	81182	1040	M	101	40	3	substrate, upward angle	present	3
2023-06-08	81358	1124	M	101	37	0	substrate, upward angle	present	5
2023-06-08	81659	1567	F	91	44	17.4	substrate, upward angle	present	3
2023-06-08	81125	1869	M	101	39	0	substrate, upward angle	present	1
2023-06-08	81176	1882	M	101	40	17	substrate, upward angle	present	3
2023-06-08	81600	2147	M	66	30.2	15	substrate, upward angle	present	2
2023-06-08	81010	2244	F	66	33	0	substrate, upward angle	present	1
2023-06-08	82808	2279	F	117	54.6	15.5	substrate, upward angle	present	2
2023-06-08	81672	2771	M	84	32	0	substrate, upward angle	present	1
2023-06-08	81245	2873	M	101	32.8	11	substrate, upward angle	present	6
2023-06-08	87337	3144	M	14	31	0	substrate, upward angle	present	5
2023-06-08	83429	3328	F	13	28.6	11.6	substrate, upward angle	present	6
2023-06-08	81167	3454	M	101	53	4.5	substrate, upward angle	present	2
2023-06-08	87336	3536		17	37	0	substrate, upward angle	present	3
2023-06-15	80646	44	M	101	41	12.5	substrate, upward angle	present	1
2023-06-15	86354	85	F	17	34.6	16.1	substrate, upward angle	present	15
2023-06-15	82123	94	M	118	43.1	0	substrate, upward angle	present	6
2023-06-15	83430	109	F	17	35	20.8	substrate, upward angle	present	10
2023-06-15	80645	153	M	101	43	9.9	substrate, upward angle	present	2
2023-06-15	87334	180	M	17	39	15	substrate, upward angle	present	25
2023-06-15	81600	203	M	66	30.2	15	substrate, upward angle	present	10
2023-06-15	87335	219	F	17	37	0	substrate, upward angle	present	8
2023-06-15	81068	299	M	101	38	16	substrate, upward angle	present	12
2023-06-15	81685	301	M	101	42.5	0	substrate, upward angle	present	17
2023-06-15	87340	334	F	14	31	0	substrate, upward angle	present	1
2023-06-15	87341	420	M	17	35	17	substrate, upward angle	present	13
2023-06-15	81427	429	M	101	42	10.5	substrate, upward angle	present	1
2023-06-15	83426	640	F	14	29	12.5	substrate, upward angle	present	20
2023-06-15	81167	790	M	101	53	4.5	substrate, upward angle	present	1
2023-06-15	83424	1053	M	14	25.2	11.4	substrate, upward angle	present	15
2023-06-15	83427	1178		17	33	0	substrate, upward angle	present	15
2023-06-15	81815	1444	M	91	33	0	substrate, upward angle	present	4
2023-06-15	83431	1660	F	14	33	13.3	substrate, upward angle	present	10
2023-06-15	81661	1785	F	84	26.4	1	substrate, upward angle	present	3
2023-06-15	80939	2114	M	84	32	0	substrate, upward angle	present	2
2023-06-15	86361	2325	M	14	29	10.4	substrate, upward angle	present	6
2023-06-15	87426	2893		14	26	0	substrate, upward angle	present	1
