# Supplementary material for: Positive effect of a diggable substrate on the behaviour of a captive naked mole rat colony
Source: Sci Rep. 2024 Aug 29;14:20138. doi: 10.1038/s41598-024-64146-w (PMC11362154; doi:10.1038/s41598-024-64146-w)
Supplement: Supplementary file 4 — Supplementary Information 4. [file 41598_2024_64146_MOESM4_ESM.xlsx]

## Sheet: Feuil1
Individual	Tag	Sex	Date of birth	Mass
1	75771	F	2018-02-25	36
2	80645	M	2015-01-01	43
3	80646	M	2015-01-01	41
4	80708	M	2015-01-01	42
5	80926	M	2015-01-01	41
6	80939	M	2016-05-16	32
7	81001	M	2017-11-28	32
8	81010	F	2017-11-28	33
9	81013	F	2017-11-28	35
10	81048	F	2017-11-28	29.2
11	81068	M	2015-01-01	38
12	81074	M	2015-11-05	25
13	81124	M	2015-11-05	49.8
14	81125	M	2015-01-01	39
15	81167	M	2015-01-01	53
16	81176	M	2015-01-01	40
17	81182	M	2015-01-01	40
18	81202	F	2015-01-01	45
19	81245	M	2015-01-01	32.8
20	81247	M	2015-01-01	53
21	81258	F	2015-01-01	30.5
22	81259	M	2013-11-21	45
23	81263	F	2015-01-01	34
24	81272	M	2015-11-05	34.5
25	81358	M	2015-01-01	37
26	81414	F	2015-11-05	26
27	81427	M	2015-01-01	42
28	81430	M	2016-05-16	27
29	81459	F	2015-01-01	38
30	81460	F	2021-05-16	30.6
31	81579	F	2017-11-28	32
32	81600	M	2017-11-28	30.2
33	81659	F	2015-11-05	44
34	81661	F	2016-05-16	26.4
35	81672	M	2016-05-16	32
36	81685	M	2015-01-01	42.5
37	81686	M	2015-01-01	32
38	81726	M	2015-11-05	36
39	81746	M	2015-11-05	35.2
40	81782	M	2015-01-01	36
41	81812	M	2017-12-05	48
42	81815	M	2015-11-05	33
43	81825	F	2021-05-16	35
44	81827	F	2015-01-01	43.3
45	81856	F	2016-05-16	25.4
46	82063	M	2014-01-01	56
47	82123	M	2013-08-10	43.1
48	82774	M	2013-08-10	47
49	82804	F	2013-11-25	60
50	82808	F	2013-08-10	54.6
51	82815	F	2009-07-10	54
52	82932	M	2013-08-10	66
53	82933	F	2013-11-25	62
54	82937	F	2014-01-01	58
55	83423	F	2021-12-25	36
56	83424	M	2022-04-09	25.2
57	83425		2021-12-25	40
58	83426	F	2022-03-28	29
59	83427		2021-12-25	33
60	83428	F	2021-12-25	34
61	83429	F	2022-04-09	28.6
62	83430	F	2021-12-25	35
63	83431	F	2022-03-28	33
64	83432	F	2022-04-09	27.7
65	86354	F	2021-12-25	34.6
66	86356	F	2021-12-25	33.9
67	86361	M	2022-03-28	29
68	87333	F	2022-03-28	30
69	87334	M	2021-12-25	39
70	87335	F	2021-12-25	37
71	87336		2021-12-25	37
72	87337	M	2022-03-28	31
73	87338	M	2021-12-25	34
74	87339	M	2022-04-09	28
75	87340	F	2022-03-28	31
76	87341	M	2021-12-25	35
77	87342	F	2021-12-25	36.2
78	87426		2022-04-09	26
79	87428	F	2022-03-28	32
