# Supplementary material for: Positive effect of a diggable substrate on the behaviour of a captive naked mole rat colony
Source: Sci Rep. 2024 Aug 29;14:20138. doi: 10.1038/s41598-024-64146-w (PMC11362154; doi:10.1038/s41598-024-64146-w)
Supplement: Supplementary file 6 — Supplementary Information 6. [file 41598_2024_64146_MOESM6_ESM.xlsx]

## Sheet: Feuil1
n	gnawing	day	substrate	tunnel
4	2	mardi11avril	none	tunnel 1
4	2	mardi11avril	none	tunnel 1
4	1	mardi11avril	none	tunnel 1
4	2	mardi11avril	none	tunnel 1
4	2	mardi11avril	none	tunnel 1
2	0	mardi11avril	none	tunnel 1
2	0	mardi11avril	none	tunnel 1
1	1	mardi11avril	none	tunnel 1
1	1	mardi11avril	none	tunnel 1
1	0	mardi11avril	none	tunnel 1
2	2	mardi11avril	none	tunnel 1
2	0	mardi11avril	none	tunnel 1
1	1	mardi11avril	none	tunnel 1
2	0	mardi11avril	none	tunnel 1
3	0	mardi11avril	none	tunnel 1
0	0	mardi11avril	none	tunnel 1
1	0	mardi11avril	none	tunnel 1
0	0	mardi11avril	none	tunnel 1
2	0	mardi11avril	none	tunnel 1
2	2	mardi11avril	none	tunnel 1
2	0	mardi11avril	none	tunnel 1
2	2	mardi11avril	none	tunnel 1
2	0	mardi11avril	none	tunnel 1
3	1	mardi11avril	none	tunnel 1
2	0	mardi11avril	none	tunnel 1
3	0	mardi11avril	none	tunnel 1
2	0	mardi11avril	none	tunnel 1
4	1	mardi11avril	none	tunnel 1
2	0	mardi11avril	none	tunnel 1
3	0	mardi11avril	none	tunnel 1
1	0	mardi11avril	none	tunnel 1
2	0	mardi11avril	none	tunnel 1
5	1	mardi11avril	none	tunnel 1
4	3	mardi11avril	none	tunnel 1
4	1	mardi11avril	none	tunnel 1
4	1	mardi11avril	none	tunnel 1
3	0	mardi11avril	none	tunnel 1
4	2	mardi11avril	none	tunnel 1
3	2	mardi11avril	none	tunnel 1
4	2	mardi11avril	none	tunnel 1
3	3	mardi11avril	none	tunnel 1
5	3	mardi11avril	none	tunnel 1
4	0	mardi11avril	none	tunnel 1
3	2	mardi11avril	none	tunnel 1
5	3	mardi11avril	none	tunnel 1
3	3	mardi11avril	none	tunnel 1
4	3	mardi11avril	none	tunnel 1
3	1	mardi11avril	none	tunnel 1
4	2	mardi11avril	none	tunnel 1
4	2	mardi11avril	none	tunnel 1
7	3	mardi11avril	none	tunnel 1
5	4	mardi11avril	none	tunnel 1
5	5	mardi11avril	none	tunnel 1
5	5	mardi11avril	none	tunnel 1
4	4	mardi11avril	none	tunnel 1
6	6	mardi11avril	none	tunnel 1
8	6	mardi11avril	none	tunnel 1
6	5	mardi11avril	none	tunnel 1
4	2	mardi11avril	none	tunnel 1
6	5	mardi11avril	none	tunnel 1
6	5	mardi11avril	none	tunnel 1
4	3	mardi11avril	none	tunnel 1
6	4	mardi11avril	none	tunnel 1
5	3	mardi11avril	none	tunnel 1
5	3	mardi11avril	none	tunnel 1
5	4	mardi11avril	none	tunnel 1
4	3	mardi11avril	none	tunnel 1
3	2	mardi11avril	none	tunnel 1
6	5	mardi11avril	none	tunnel 1
6	1	mardi11avril	none	tunnel 1
5	3	mardi11avril	none	tunnel 1
2	1	mardi11avril	none	tunnel 1
6	4	mardi11avril	none	tunnel 1
6	1	mardi11avril	none	tunnel 1
6	1	mardi11avril	none	tunnel 1
6	3	mardi11avril	none	tunnel 1
3	1	mardi11avril	none	tunnel 1
3	1	mardi11avril	none	tunnel 1
3	1	mardi11avril	none	tunnel 1
2	1	mardi11avril	none	tunnel 1
6	4	mardi11avril	none	tunnel 1
3	2	mardi11avril	none	tunnel 1
4	3	mardi11avril	none	tunnel 1
2	2	mardi11avril	none	tunnel 1
6	4	mardi11avril	none	tunnel 1
6	4	mardi11avril	none	tunnel 1
6	2	mardi11avril	none	tunnel 1
5	2	mardi11avril	none	tunnel 1
8	4	mardi11avril	none	tunnel 1
7	5	mardi11avril	none	tunnel 1
6	4	mardi11avril	none	tunnel 1
6	3	mardi11avril	none	tunnel 1
6	3	mardi11avril	none	tunnel 1
6	3	mardi11avril	none	tunnel 1
8	5	mardi11avril	none	tunnel 1
6	3	mardi11avril	none	tunnel 1
4	1	mardi11avril	none	tunnel 1
6	4	mardi11avril	none	tunnel 1
4	2	mardi11avril	none	tunnel 1
7	5	mardi11avril	none	tunnel 1
6	4	mardi11avril	none	tunnel 1
5	1	mardi11avril	none	tunnel 1
7	4	mardi11avril	none	tunnel 1
8	5	mardi11avril	none	tunnel 1
9	5	mardi11avril	none	tunnel 1
6	2	mardi11avril	none	tunnel 1
8	6	mardi11avril	none	tunnel 1
5	1	mardi11avril	none	tunnel 1
8	3	mardi11avril	none	tunnel 1
5	3	mardi11avril	none	tunnel 1
7	3	mardi11avril	none	tunnel 1
7	2	mardi11avril	none	tunnel 1
7	4	mardi11avril	none	tunnel 1
4	0	mardi11avril	none	tunnel 1
6	0	mardi11avril	none	tunnel 1
6	1	mardi11avril	none	tunnel 1
3	2	mardi11avril	none	tunnel 1
5	3	mardi11avril	none	tunnel 1
6	5	mardi11avril	none	tunnel 1
6	5	mardi11avril	none	tunnel 1
5	2	mardi11avril	none	tunnel 1
6	3	mercredi12avril	none	tunnel 1
6	2	mercredi12avril	none	tunnel 1
3	1	mercredi12avril	none	tunnel 1
6	4	mercredi12avril	none	tunnel 1
7	3	mercredi12avril	none	tunnel 1
2	0	mercredi12avril	none	tunnel 1
6	3	mercredi12avril	none	tunnel 1
6	3	mercredi12avril	none	tunnel 1
6	4	mercredi12avril	none	tunnel 1
8	4	mercredi12avril	none	tunnel 1
7	4	mercredi12avril	none	tunnel 1
7	4	mercredi12avril	none	tunnel 1
7	5	mercredi12avril	none	tunnel 1
7	2	mercredi12avril	none	tunnel 1
7	4	mercredi12avril	none	tunnel 1
5	5	mercredi12avril	none	tunnel 1
4	1	mercredi12avril	none	tunnel 1
4	2	mercredi12avril	none	tunnel 1
4	2	mercredi12avril	none	tunnel 1
6	3	mercredi12avril	none	tunnel 1
5	1	mercredi12avril	none	tunnel 1
5	3	mercredi12avril	none	tunnel 1
6	0	mercredi12avril	none	tunnel 1
5	1	mercredi12avril	none	tunnel 1
7	2	mercredi12avril	none	tunnel 1
4	1	mercredi12avril	none	tunnel 1
4	1	mercredi12avril	none	tunnel 1
6	1	mercredi12avril	none	tunnel 1
4	1	mercredi12avril	none	tunnel 1
6	1	mercredi12avril	none	tunnel 1
7	4	mercredi12avril	none	tunnel 1
2	1	mercredi12avril	none	tunnel 1
4	2	mercredi12avril	none	tunnel 1
4	2	mercredi12avril	none	tunnel 1
6	3	mercredi12avril	none	tunnel 1
2	1	mercredi12avril	none	tunnel 1
7	2	mercredi12avril	none	tunnel 1
7	3	mercredi12avril	none	tunnel 1
8	4	mercredi12avril	none	tunnel 1
6	4	mercredi12avril	none	tunnel 1
5	2	mercredi12avril	none	tunnel 1
7	0	mercredi12avril	none	tunnel 1
9	3	mercredi12avril	none	tunnel 1
8	4	mercredi12avril	none	tunnel 1
6	3	mercredi12avril	none	tunnel 1
4	3	mercredi12avril	none	tunnel 1
3	1	mercredi12avril	none	tunnel 1
5	1	mercredi12avril	none	tunnel 1
3	2	mercredi12avril	none	tunnel 1
4	2	mercredi12avril	none	tunnel 1
4	4	mercredi12avril	none	tunnel 1
6	4	mercredi12avril	none	tunnel 1
5	0	mercredi12avril	none	tunnel 1
8	1	mercredi12avril	none	tunnel 1
6	3	mercredi12avril	none	tunnel 1
9	4	mercredi12avril	none	tunnel 1
5	2	mercredi12avril	none	tunnel 1
6	1	mercredi12avril	none	tunnel 1
7	3	mercredi12avril	none	tunnel 1
7	3	mercredi12avril	none	tunnel 1
7	5	mercredi12avril	none	tunnel 1
7	4	mercredi12avril	none	tunnel 1
8	1	mercredi12avril	none	tunnel 1
6	3	mercredi12avril	none	tunnel 1
9	3	mercredi12avril	none	tunnel 1
10	3	mercredi12avril	none	tunnel 1
8	1	mercredi12avril	none	tunnel 1
8	4	mercredi12avril	none	tunnel 1
6	2	mercredi12avril	none	tunnel 1
3	0	mercredi12avril	none	tunnel 1
8	1	mercredi12avril	none	tunnel 1
5	3	mercredi12avril	none	tunnel 1
6	2	mercredi12avril	none	tunnel 1
5	4	mercredi12avril	none	tunnel 1
5	2	mercredi12avril	none	tunnel 1
4	2	mercredi12avril	none	tunnel 1
4	2	mercredi12avril	none	tunnel 1
1	1	mercredi12avril	none	tunnel 1
5	3	mercredi12avril	none	tunnel 1
4	3	mercredi12avril	none	tunnel 1
6	3	mercredi12avril	none	tunnel 1
6	3	mercredi12avril	none	tunnel 1
3	1	mercredi12avril	none	tunnel 1
4	3	mercredi12avril	none	tunnel 1
3	2	mercredi12avril	none	tunnel 1
4	3	mercredi12avril	none	tunnel 1
5	1	mercredi12avril	none	tunnel 1
5	3	mercredi12avril	none	tunnel 1
3	1	mercredi12avril	none	tunnel 1
6	0	mercredi12avril	none	tunnel 1
6	2	mercredi12avril	none	tunnel 1
4	3	mercredi12avril	none	tunnel 1
4	2	mercredi12avril	none	tunnel 1
3	2	mercredi12avril	none	tunnel 1
4	1	mercredi12avril	none	tunnel 1
4	3	mercredi12avril	none	tunnel 1
5	2	mercredi12avril	none	tunnel 1
4	2	mercredi12avril	none	tunnel 1
5	1	mercredi12avril	none	tunnel 1
4	0	mercredi12avril	none	tunnel 1
1	0	mercredi12avril	none	tunnel 1
5	3	mercredi12avril	none	tunnel 1
4	2	mercredi12avril	none	tunnel 1
3	0	mercredi12avril	none	tunnel 1
4	2	mercredi12avril	none	tunnel 1
3	0	mercredi12avril	none	tunnel 1
2	1	mercredi12avril	none	tunnel 1
3	2	mercredi12avril	none	tunnel 1
4	2	mercredi12avril	none	tunnel 1
4	0	mercredi12avril	none	tunnel 1
3	2	mercredi12avril	none	tunnel 1
5	0	mercredi12avril	none	tunnel 1
4	1	mercredi12avril	none	tunnel 1
5	3	mercredi12avril	none	tunnel 1
3	0	mercredi12avril	none	tunnel 1
5	2	mercredi12avril	none	tunnel 1
2	0	mercredi12avril	none	tunnel 1
4	0	mercredi12avril	none	tunnel 1
2	0	mercredi12avril	none	tunnel 1
3	1	mercredi12avril	none	tunnel 1
5	1	mercredi12avril	none	tunnel 1
9	2	jeudi13avril	none	tunnel 1
9	2	jeudi13avril	none	tunnel 1
6	2	jeudi13avril	none	tunnel 1
4	1	jeudi13avril	none	tunnel 1
7	3	jeudi13avril	none	tunnel 1
8	3	jeudi13avril	none	tunnel 1
7	4	jeudi13avril	none	tunnel 1
7	2	jeudi13avril	none	tunnel 1
6	2	jeudi13avril	none	tunnel 1
9	6	jeudi13avril	none	tunnel 1
8	4	jeudi13avril	none	tunnel 1
8	3	jeudi13avril	none	tunnel 1
9	2	jeudi13avril	none	tunnel 1
9	4	jeudi13avril	none	tunnel 1
8	2	jeudi13avril	none	tunnel 1
7	4	jeudi13avril	none	tunnel 1
9	7	jeudi13avril	none	tunnel 1
7	1	jeudi13avril	none	tunnel 1
6	4	jeudi13avril	none	tunnel 1
8	4	jeudi13avril	none	tunnel 1
8	6	jeudi13avril	none	tunnel 1
9	3	jeudi13avril	none	tunnel 1
9	5	jeudi13avril	none	tunnel 1
8	3	jeudi13avril	none	tunnel 1
7	4	jeudi13avril	none	tunnel 1
8	3	jeudi13avril	none	tunnel 1
9	4	jeudi13avril	none	tunnel 1
6	1	jeudi13avril	none	tunnel 1
8	3	jeudi13avril	none	tunnel 1
7	3	jeudi13avril	none	tunnel 1
8	3	jeudi13avril	none	tunnel 1
10	4	jeudi13avril	none	tunnel 1
7	5	jeudi13avril	none	tunnel 1
9	6	jeudi13avril	none	tunnel 1
10	6	jeudi13avril	none	tunnel 1
9	6	jeudi13avril	none	tunnel 1
8	4	jeudi13avril	none	tunnel 1
9	1	jeudi13avril	none	tunnel 1
9	4	jeudi13avril	none	tunnel 1
7	4	jeudi13avril	none	tunnel 1
8	1	jeudi13avril	none	tunnel 1
11	7	jeudi13avril	none	tunnel 1
7	5	jeudi13avril	none	tunnel 1
9	5	jeudi13avril	none	tunnel 1
6	5	jeudi13avril	none	tunnel 1
9	8	jeudi13avril	none	tunnel 1
8	6	jeudi13avril	none	tunnel 1
5	2	jeudi13avril	none	tunnel 1
7	4	jeudi13avril	none	tunnel 1
8	5	jeudi13avril	none	tunnel 1
9	5	jeudi13avril	none	tunnel 1
9	5	jeudi13avril	none	tunnel 1
11	5	jeudi13avril	none	tunnel 1
7	4	jeudi13avril	none	tunnel 1
8	3	jeudi13avril	none	tunnel 1
9	4	jeudi13avril	none	tunnel 1
8	4	jeudi13avril	none	tunnel 1
9	6	jeudi13avril	none	tunnel 1
8	3	jeudi13avril	none	tunnel 1
7	4	jeudi13avril	none	tunnel 1
9	4	jeudi13avril	none	tunnel 1
10	6	jeudi13avril	none	tunnel 1
8	5	jeudi13avril	none	tunnel 1
8	3	jeudi13avril	none	tunnel 1
10	6	jeudi13avril	none	tunnel 1
10	8	jeudi13avril	none	tunnel 1
10	5	jeudi13avril	none	tunnel 1
10	7	jeudi13avril	none	tunnel 1
10	2	jeudi13avril	none	tunnel 1
5	3	jeudi13avril	none	tunnel 1
10	5	jeudi13avril	none	tunnel 1
10	4	jeudi13avril	none	tunnel 1
7	4	jeudi13avril	none	tunnel 1
9	4	jeudi13avril	none	tunnel 1
10	2	jeudi13avril	none	tunnel 1
8	2	jeudi13avril	none	tunnel 1
10	3	jeudi13avril	none	tunnel 1
9	4	jeudi13avril	none	tunnel 1
9	3	jeudi13avril	none	tunnel 1
9	5	jeudi13avril	none	tunnel 1
9	3	jeudi13avril	none	tunnel 1
10	5	jeudi13avril	none	tunnel 1
7	2	jeudi13avril	none	tunnel 1
7	3	jeudi13avril	none	tunnel 1
8	2	jeudi13avril	none	tunnel 1
6	4	jeudi13avril	none	tunnel 1
7	3	jeudi13avril	none	tunnel 1
6	1	jeudi13avril	none	tunnel 1
6	2	jeudi13avril	none	tunnel 1
4	2	jeudi13avril	none	tunnel 1
4	4	jeudi13avril	none	tunnel 1
7	5	jeudi13avril	none	tunnel 1
6	3	jeudi13avril	none	tunnel 1
5	2	jeudi13avril	none	tunnel 1
6	1	jeudi13avril	none	tunnel 1
7	2	jeudi13avril	none	tunnel 1
5	3	jeudi13avril	none	tunnel 1
7	2	jeudi13avril	none	tunnel 1
5	1	jeudi13avril	none	tunnel 1
6	3	jeudi13avril	none	tunnel 1
8	3	jeudi13avril	none	tunnel 1
5	3	jeudi13avril	none	tunnel 1
9	4	jeudi13avril	none	tunnel 1
6	2	jeudi13avril	none	tunnel 1
8	1	jeudi13avril	none	tunnel 1
8	2	jeudi13avril	none	tunnel 1
7	0	jeudi13avril	none	tunnel 1
7	1	jeudi13avril	none	tunnel 1
9	5	jeudi13avril	none	tunnel 1
8	5	jeudi13avril	none	tunnel 1
7	4	jeudi13avril	none	tunnel 1
8	5	jeudi13avril	none	tunnel 1
8	3	jeudi13avril	none	tunnel 1
9	5	jeudi13avril	none	tunnel 1
9	5	jeudi13avril	none	tunnel 1
9	2	jeudi13avril	none	tunnel 1
9	5	jeudi13avril	none	tunnel 1
8	3	jeudi13avril	none	tunnel 1
10	3	jeudi13avril	none	tunnel 1
10	2	jeudi13avril	none	tunnel 1
9	2	jeudi13avril	none	tunnel 1
5	1	vendredi14avril	none	tunnel 1
5	2	vendredi14avril	none	tunnel 1
6	3	vendredi14avril	none	tunnel 1
5	2	vendredi14avril	none	tunnel 1
6	2	vendredi14avril	none	tunnel 1
6	2	vendredi14avril	none	tunnel 1
6	2	vendredi14avril	none	tunnel 1
5	3	vendredi14avril	none	tunnel 1
5	2	vendredi14avril	none	tunnel 1
6	4	vendredi14avril	none	tunnel 1
6	3	vendredi14avril	none	tunnel 1
5	3	vendredi14avril	none	tunnel 1
5	1	vendredi14avril	none	tunnel 1
4	2	vendredi14avril	none	tunnel 1
6	3	vendredi14avril	none	tunnel 1
6	3	vendredi14avril	none	tunnel 1
5	3	vendredi14avril	none	tunnel 1
5	1	vendredi14avril	none	tunnel 1
5	2	vendredi14avril	none	tunnel 1
4	3	vendredi14avril	none	tunnel 1
6	2	vendredi14avril	none	tunnel 1
5	1	vendredi14avril	none	tunnel 1
7	3	vendredi14avril	none	tunnel 1
6	2	vendredi14avril	none	tunnel 1
4	1	vendredi14avril	none	tunnel 1
5	2	vendredi14avril	none	tunnel 1
3	1	vendredi14avril	none	tunnel 1
3	1	vendredi14avril	none	tunnel 1
3	1	vendredi14avril	none	tunnel 1
3	1	vendredi14avril	none	tunnel 1
3	1	vendredi14avril	none	tunnel 1
3	2	vendredi14avril	none	tunnel 1
4	3	vendredi14avril	none	tunnel 1
4	3	vendredi14avril	none	tunnel 1
3	2	vendredi14avril	none	tunnel 1
2	0	vendredi14avril	none	tunnel 1
5	0	vendredi14avril	none	tunnel 1
4	1	vendredi14avril	none	tunnel 1
3	1	vendredi14avril	none	tunnel 1
3	1	vendredi14avril	none	tunnel 1
2	1	vendredi14avril	none	tunnel 1
4	2	vendredi14avril	none	tunnel 1
3	2	vendredi14avril	none	tunnel 1
6	2	vendredi14avril	none	tunnel 1
4	0	vendredi14avril	none	tunnel 1
3	1	vendredi14avril	none	tunnel 1
4	1	vendredi14avril	none	tunnel 1
8	1	vendredi14avril	none	tunnel 1
9	4	vendredi14avril	none	tunnel 1
6	2	vendredi14avril	none	tunnel 1
4	3	vendredi14avril	none	tunnel 1
5	3	vendredi14avril	none	tunnel 1
5	2	vendredi14avril	none	tunnel 1
5	3	vendredi14avril	none	tunnel 1
5	2	vendredi14avril	none	tunnel 1
5	2	vendredi14avril	none	tunnel 1
5	1	vendredi14avril	none	tunnel 1
5	1	vendredi14avril	none	tunnel 1
6	1	vendredi14avril	none	tunnel 1
7	2	vendredi14avril	none	tunnel 1
6	2	vendredi14avril	none	tunnel 1
5	1	vendredi14avril	none	tunnel 1
6	2	vendredi14avril	none	tunnel 1
9	1	vendredi14avril	none	tunnel 1
8	3	vendredi14avril	none	tunnel 1
8	3	vendredi14avril	none	tunnel 1
7	1	vendredi14avril	none	tunnel 1
7	3	vendredi14avril	none	tunnel 1
6	3	vendredi14avril	none	tunnel 1
8	4	vendredi14avril	none	tunnel 1
8	2	vendredi14avril	none	tunnel 1
8	2	vendredi14avril	none	tunnel 1
8	4	vendredi14avril	none	tunnel 1
8	1	vendredi14avril	none	tunnel 1
8	4	vendredi14avril	none	tunnel 1
9	3	vendredi14avril	none	tunnel 1
8	5	vendredi14avril	none	tunnel 1
9	4	vendredi14avril	none	tunnel 1
8	4	vendredi14avril	none	tunnel 1
7	4	vendredi14avril	none	tunnel 1
9	4	vendredi14avril	none	tunnel 1
8	4	vendredi14avril	none	tunnel 1
10	1	vendredi14avril	none	tunnel 1
10	6	vendredi14avril	none	tunnel 1
9	1	vendredi14avril	none	tunnel 1
10	6	vendredi14avril	none	tunnel 1
10	5	vendredi14avril	none	tunnel 1
8	4	vendredi14avril	none	tunnel 1
10	0	vendredi14avril	none	tunnel 1
9	4	vendredi14avril	none	tunnel 1
7	4	vendredi14avril	none	tunnel 1
10	4	vendredi14avril	none	tunnel 1
8	5	vendredi14avril	none	tunnel 1
7	4	vendredi14avril	none	tunnel 1
6	4	vendredi14avril	none	tunnel 1
10	3	vendredi14avril	none	tunnel 1
7	2	vendredi14avril	none	tunnel 1
6	0	vendredi14avril	none	tunnel 1
9	3	vendredi14avril	none	tunnel 1
5	4	vendredi14avril	none	tunnel 1
6	4	vendredi14avril	none	tunnel 1
5	1	vendredi14avril	none	tunnel 1
8	3	vendredi14avril	none	tunnel 1
5	3	vendredi14avril	none	tunnel 1
6	4	vendredi14avril	none	tunnel 1
8	6	vendredi14avril	none	tunnel 1
5	3	vendredi14avril	none	tunnel 1
7	3	vendredi14avril	none	tunnel 1
6	2	vendredi14avril	none	tunnel 1
6	3	vendredi14avril	none	tunnel 1
4	1	vendredi14avril	none	tunnel 1
6	0	vendredi14avril	none	tunnel 1
4	3	vendredi14avril	none	tunnel 1
2	1	vendredi14avril	none	tunnel 1
3	3	vendredi14avril	none	tunnel 1
3	0	vendredi14avril	none	tunnel 1
3	1	vendredi14avril	none	tunnel 1
3	3	vendredi14avril	none	tunnel 1
3	2	vendredi14avril	none	tunnel 1
5	3	vendredi14avril	none	tunnel 1
5	3	vendredi14avril	none	tunnel 1
2	0	mardi11avril	none	tunnel 2
2	0	mardi11avril	none	tunnel 2
3	0	mardi11avril	none	tunnel 2
3	0	mardi11avril	none	tunnel 2
3	0	mardi11avril	none	tunnel 2
3	0	mardi11avril	none	tunnel 2
3	0	mardi11avril	none	tunnel 2
5	0	mardi11avril	none	tunnel 2
4	0	mardi11avril	none	tunnel 2
4	0	mardi11avril	none	tunnel 2
3	0	mardi11avril	none	tunnel 2
3	0	mardi11avril	none	tunnel 2
5	0	mardi11avril	none	tunnel 2
5	0	mardi11avril	none	tunnel 2
5	0	mardi11avril	none	tunnel 2
5	0	mardi11avril	none	tunnel 2
4	0	mardi11avril	none	tunnel 2
5	0	mardi11avril	none	tunnel 2
4	0	mardi11avril	none	tunnel 2
4	0	mardi11avril	none	tunnel 2
4	0	mardi11avril	none	tunnel 2
3	0	mardi11avril	none	tunnel 2
5	0	mardi11avril	none	tunnel 2
6	0	mardi11avril	none	tunnel 2
7	0	mardi11avril	none	tunnel 2
6	0	mardi11avril	none	tunnel 2
3	0	mardi11avril	none	tunnel 2
2	0	mardi11avril	none	tunnel 2
2	0	mardi11avril	none	tunnel 2
1	0	mardi11avril	none	tunnel 2
0	0	mardi11avril	none	tunnel 2
0	0	mardi11avril	none	tunnel 2
1	0	mardi11avril	none	tunnel 2
2	0	mardi11avril	none	tunnel 2
1	0	mardi11avril	none	tunnel 2
3	0	mardi11avril	none	tunnel 2
4	0	mardi11avril	none	tunnel 2
2	0	mardi11avril	none	tunnel 2
1	0	mardi11avril	none	tunnel 2
1	0	mardi11avril	none	tunnel 2
3	0	mardi11avril	none	tunnel 2
2	0	mardi11avril	none	tunnel 2
2	0	mardi11avril	none	tunnel 2
4	0	mardi11avril	none	tunnel 2
3	0	mardi11avril	none	tunnel 2
4	0	mardi11avril	none	tunnel 2
5	0	mardi11avril	none	tunnel 2
5	0	mardi11avril	none	tunnel 2
7	0	mardi11avril	none	tunnel 2
7	0	mardi11avril	none	tunnel 2
9	0	mardi11avril	none	tunnel 2
8	0	mardi11avril	none	tunnel 2
10	0	mardi11avril	none	tunnel 2
10	0	mardi11avril	none	tunnel 2
9	0	mardi11avril	none	tunnel 2
8	0	mardi11avril	none	tunnel 2
7	0	mardi11avril	none	tunnel 2
9	0	mardi11avril	none	tunnel 2
13	0	mardi11avril	none	tunnel 2
13	0	mardi11avril	none	tunnel 2
13	0	mardi11avril	none	tunnel 2
10	0	mardi11avril	none	tunnel 2
12	0	mardi11avril	none	tunnel 2
14	0	mardi11avril	none	tunnel 2
12	0	mardi11avril	none	tunnel 2
11	0	mardi11avril	none	tunnel 2
14	0	mardi11avril	none	tunnel 2
10	0	mardi11avril	none	tunnel 2
13	0	mardi11avril	none	tunnel 2
12	1	mardi11avril	none	tunnel 2
12	0	mardi11avril	none	tunnel 2
12	1	mardi11avril	none	tunnel 2
11	0	mardi11avril	none	tunnel 2
12	1	mardi11avril	none	tunnel 2
16	0	mardi11avril	none	tunnel 2
14	0	mardi11avril	none	tunnel 2
11	0	mardi11avril	none	tunnel 2
12	0	mardi11avril	none	tunnel 2
13	0	mardi11avril	none	tunnel 2
10	0	mardi11avril	none	tunnel 2
11	0	mardi11avril	none	tunnel 2
12	0	mardi11avril	none	tunnel 2
11	0	mardi11avril	none	tunnel 2
10	0	mardi11avril	none	tunnel 2
11	0	mardi11avril	none	tunnel 2
10	0	mardi11avril	none	tunnel 2
11	0	mardi11avril	none	tunnel 2
10	0	mardi11avril	none	tunnel 2
11	0	mardi11avril	none	tunnel 2
10	0	mardi11avril	none	tunnel 2
13	0	mardi11avril	none	tunnel 2
13	0	mardi11avril	none	tunnel 2
14	0	mardi11avril	none	tunnel 2
14	0	mardi11avril	none	tunnel 2
12	0	mardi11avril	none	tunnel 2
11	0	mardi11avril	none	tunnel 2
12	0	mardi11avril	none	tunnel 2
11	0	mardi11avril	none	tunnel 2
11	0	mardi11avril	none	tunnel 2
11	0	mardi11avril	none	tunnel 2
10	0	mardi11avril	none	tunnel 2
11	0	mardi11avril	none	tunnel 2
12	0	mardi11avril	none	tunnel 2
13	0	mardi11avril	none	tunnel 2
11	0	mardi11avril	none	tunnel 2
11	0	mardi11avril	none	tunnel 2
13	0	mardi11avril	none	tunnel 2
14	0	mardi11avril	none	tunnel 2
13	0	mardi11avril	none	tunnel 2
13	0	mardi11avril	none	tunnel 2
14	0	mardi11avril	none	tunnel 2
16	0	mardi11avril	none	tunnel 2
13	0	mardi11avril	none	tunnel 2
11	0	mardi11avril	none	tunnel 2
12	0	mardi11avril	none	tunnel 2
14	0	mardi11avril	none	tunnel 2
12	0	mardi11avril	none	tunnel 2
12	0	mardi11avril	none	tunnel 2
11	0	mardi11avril	none	tunnel 2
11	0	mardi11avril	none	tunnel 2
12	0	mardi11avril	none	tunnel 2
17	0	mercredi12avril	none	tunnel 2
15	0	mercredi12avril	none	tunnel 2
16	0	mercredi12avril	none	tunnel 2
17	0	mercredi12avril	none	tunnel 2
14	0	mercredi12avril	none	tunnel 2
20	0	mercredi12avril	none	tunnel 2
15	0	mercredi12avril	none	tunnel 2
20	0	mercredi12avril	none	tunnel 2
21	0	mercredi12avril	none	tunnel 2
18	0	mercredi12avril	none	tunnel 2
15	0	mercredi12avril	none	tunnel 2
14	0	mercredi12avril	none	tunnel 2
14	0	mercredi12avril	none	tunnel 2
14	0	mercredi12avril	none	tunnel 2
14	0	mercredi12avril	none	tunnel 2
15	0	mercredi12avril	none	tunnel 2
19	0	mercredi12avril	none	tunnel 2
18	0	mercredi12avril	none	tunnel 2
16	0	mercredi12avril	none	tunnel 2
15	0	mercredi12avril	none	tunnel 2
18	0	mercredi12avril	none	tunnel 2
17	0	mercredi12avril	none	tunnel 2
15	0	mercredi12avril	none	tunnel 2
14	0	mercredi12avril	none	tunnel 2
14	0	mercredi12avril	none	tunnel 2
14	0	mercredi12avril	none	tunnel 2
14	0	mercredi12avril	none	tunnel 2
14	0	mercredi12avril	none	tunnel 2
13	0	mercredi12avril	none	tunnel 2
12	0	mercredi12avril	none	tunnel 2
14	0	mercredi12avril	none	tunnel 2
15	0	mercredi12avril	none	tunnel 2
14	0	mercredi12avril	none	tunnel 2
12	0	mercredi12avril	none	tunnel 2
11	0	mercredi12avril	none	tunnel 2
11	0	mercredi12avril	none	tunnel 2
14	0	mercredi12avril	none	tunnel 2
7	0	mercredi12avril	none	tunnel 2
10	0	mercredi12avril	none	tunnel 2
8	0	mercredi12avril	none	tunnel 2
11	0	mercredi12avril	none	tunnel 2
15	0	mercredi12avril	none	tunnel 2
21	0	mercredi12avril	none	tunnel 2
16	1	mercredi12avril	none	tunnel 2
10	0	mercredi12avril	none	tunnel 2
12	0	mercredi12avril	none	tunnel 2
13	0	mercredi12avril	none	tunnel 2
7	0	mercredi12avril	none	tunnel 2
8	0	mercredi12avril	none	tunnel 2
6	0	mercredi12avril	none	tunnel 2
6	1	mercredi12avril	none	tunnel 2
6	1	mercredi12avril	none	tunnel 2
3	0	mercredi12avril	none	tunnel 2
11	1	mercredi12avril	none	tunnel 2
8	0	mercredi12avril	none	tunnel 2
4	0	mercredi12avril	none	tunnel 2
3	0	mercredi12avril	none	tunnel 2
6	0	mercredi12avril	none	tunnel 2
5	0	mercredi12avril	none	tunnel 2
4	0	mercredi12avril	none	tunnel 2
4	0	mercredi12avril	none	tunnel 2
3	1	mercredi12avril	none	tunnel 2
3	0	mercredi12avril	none	tunnel 2
5	0	mercredi12avril	none	tunnel 2
3	0	mercredi12avril	none	tunnel 2
4	0	mercredi12avril	none	tunnel 2
4	0	mercredi12avril	none	tunnel 2
2	0	mercredi12avril	none	tunnel 2
2	0	mercredi12avril	none	tunnel 2
1	0	mercredi12avril	none	tunnel 2
2	0	mercredi12avril	none	tunnel 2
1	0	mercredi12avril	none	tunnel 2
1	0	mercredi12avril	none	tunnel 2
1	0	mercredi12avril	none	tunnel 2
1	0	mercredi12avril	none	tunnel 2
3	0	mercredi12avril	none	tunnel 2
2	0	mercredi12avril	none	tunnel 2
3	0	mercredi12avril	none	tunnel 2
1	0	mercredi12avril	none	tunnel 2
5	0	mercredi12avril	none	tunnel 2
3	0	mercredi12avril	none	tunnel 2
2	0	mercredi12avril	none	tunnel 2
3	0	mercredi12avril	none	tunnel 2
4	0	mercredi12avril	none	tunnel 2
4	0	mercredi12avril	none	tunnel 2
2	0	mercredi12avril	none	tunnel 2
1	0	mercredi12avril	none	tunnel 2
3	0	mercredi12avril	none	tunnel 2
4	1	mercredi12avril	none	tunnel 2
0	0	mercredi12avril	none	tunnel 2
2	0	mercredi12avril	none	tunnel 2
1	0	mercredi12avril	none	tunnel 2
1	0	mercredi12avril	none	tunnel 2
0	0	mercredi12avril	none	tunnel 2
2	1	mercredi12avril	none	tunnel 2
2	0	mercredi12avril	none	tunnel 2
0	0	mercredi12avril	none	tunnel 2
1	0	mercredi12avril	none	tunnel 2
2	0	mercredi12avril	none	tunnel 2
0	0	mercredi12avril	none	tunnel 2
3	0	mercredi12avril	none	tunnel 2
1	0	mercredi12avril	none	tunnel 2
1	0	mercredi12avril	none	tunnel 2
1	0	mercredi12avril	none	tunnel 2
0	0	mercredi12avril	none	tunnel 2
1	0	mercredi12avril	none	tunnel 2
0	0	mercredi12avril	none	tunnel 2
1	0	mercredi12avril	none	tunnel 2
1	0	mercredi12avril	none	tunnel 2
0	0	mercredi12avril	none	tunnel 2
1	0	mercredi12avril	none	tunnel 2
0	0	mercredi12avril	none	tunnel 2
0	0	mercredi12avril	none	tunnel 2
0	0	mercredi12avril	none	tunnel 2
1	0	mercredi12avril	none	tunnel 2
0	0	mercredi12avril	none	tunnel 2
1	0	mercredi12avril	none	tunnel 2
2	0	mercredi12avril	none	tunnel 2
3	0	mercredi12avril	none	tunnel 2
1	0	mercredi12avril	none	tunnel 2
0	0	mercredi12avril	none	tunnel 2
6	0	jeudi13avril	none	tunnel 2
1	0	jeudi13avril	none	tunnel 2
3	0	jeudi13avril	none	tunnel 2
4	1	jeudi13avril	none	tunnel 2
5	0	jeudi13avril	none	tunnel 2
5	0	jeudi13avril	none	tunnel 2
2	1	jeudi13avril	none	tunnel 2
2	0	jeudi13avril	none	tunnel 2
3	0	jeudi13avril	none	tunnel 2
4	0	jeudi13avril	none	tunnel 2
4	0	jeudi13avril	none	tunnel 2
4	0	jeudi13avril	none	tunnel 2
5	0	jeudi13avril	none	tunnel 2
4	0	jeudi13avril	none	tunnel 2
4	0	jeudi13avril	none	tunnel 2
4	0	jeudi13avril	none	tunnel 2
5	0	jeudi13avril	none	tunnel 2
5	0	jeudi13avril	none	tunnel 2
5	0	jeudi13avril	none	tunnel 2
5	0	jeudi13avril	none	tunnel 2
3	0	jeudi13avril	none	tunnel 2
4	0	jeudi13avril	none	tunnel 2
3	0	jeudi13avril	none	tunnel 2
4	0	jeudi13avril	none	tunnel 2
3	0	jeudi13avril	none	tunnel 2
6	0	jeudi13avril	none	tunnel 2
4	0	jeudi13avril	none	tunnel 2
3	0	jeudi13avril	none	tunnel 2
3	0	jeudi13avril	none	tunnel 2
3	0	jeudi13avril	none	tunnel 2
3	0	jeudi13avril	none	tunnel 2
2	1	jeudi13avril	none	tunnel 2
1	0	jeudi13avril	none	tunnel 2
3	0	jeudi13avril	none	tunnel 2
2	0	jeudi13avril	none	tunnel 2
2	0	jeudi13avril	none	tunnel 2
3	0	jeudi13avril	none	tunnel 2
1	0	jeudi13avril	none	tunnel 2
1	0	jeudi13avril	none	tunnel 2
1	0	jeudi13avril	none	tunnel 2
0	0	jeudi13avril	none	tunnel 2
1	0	jeudi13avril	none	tunnel 2
1	0	jeudi13avril	none	tunnel 2
0	0	jeudi13avril	none	tunnel 2
0	0	jeudi13avril	none	tunnel 2
0	0	jeudi13avril	none	tunnel 2
1	0	jeudi13avril	none	tunnel 2
2	0	jeudi13avril	none	tunnel 2
1	0	jeudi13avril	none	tunnel 2
0	0	jeudi13avril	none	tunnel 2
1	0	jeudi13avril	none	tunnel 2
2	0	jeudi13avril	none	tunnel 2
2	0	jeudi13avril	none	tunnel 2
1	0	jeudi13avril	none	tunnel 2
0	0	jeudi13avril	none	tunnel 2
1	0	jeudi13avril	none	tunnel 2
0	0	jeudi13avril	none	tunnel 2
1	0	jeudi13avril	none	tunnel 2
1	0	jeudi13avril	none	tunnel 2
0	0	jeudi13avril	none	tunnel 2
0	0	jeudi13avril	none	tunnel 2
2	0	jeudi13avril	none	tunnel 2
4	0	jeudi13avril	none	tunnel 2
4	0	jeudi13avril	none	tunnel 2
2	0	jeudi13avril	none	tunnel 2
2	0	jeudi13avril	none	tunnel 2
2	0	jeudi13avril	none	tunnel 2
1	0	jeudi13avril	none	tunnel 2
1	0	jeudi13avril	none	tunnel 2
1	0	jeudi13avril	none	tunnel 2
1	0	jeudi13avril	none	tunnel 2
1	0	jeudi13avril	none	tunnel 2
2	0	jeudi13avril	none	tunnel 2
2	0	jeudi13avril	none	tunnel 2
1	0	jeudi13avril	none	tunnel 2
3	0	jeudi13avril	none	tunnel 2
2	0	jeudi13avril	none	tunnel 2
2	0	jeudi13avril	none	tunnel 2
3	0	jeudi13avril	none	tunnel 2
2	0	jeudi13avril	none	tunnel 2
2	0	jeudi13avril	none	tunnel 2
2	0	jeudi13avril	none	tunnel 2
1	0	jeudi13avril	none	tunnel 2
1	0	jeudi13avril	none	tunnel 2
1	0	jeudi13avril	none	tunnel 2
2	0	jeudi13avril	none	tunnel 2
2	0	jeudi13avril	none	tunnel 2
1	0	jeudi13avril	none	tunnel 2
0	0	jeudi13avril	none	tunnel 2
1	0	jeudi13avril	none	tunnel 2
0	0	jeudi13avril	none	tunnel 2
0	0	jeudi13avril	none	tunnel 2
2	0	jeudi13avril	none	tunnel 2
0	0	jeudi13avril	none	tunnel 2
0	0	jeudi13avril	none	tunnel 2
0	0	jeudi13avril	none	tunnel 2
0	0	jeudi13avril	none	tunnel 2
0	0	jeudi13avril	none	tunnel 2
0	0	jeudi13avril	none	tunnel 2
1	0	jeudi13avril	none	tunnel 2
1	0	jeudi13avril	none	tunnel 2
0	0	jeudi13avril	none	tunnel 2
1	0	jeudi13avril	none	tunnel 2
0	0	jeudi13avril	none	tunnel 2
0	0	jeudi13avril	none	tunnel 2
0	0	jeudi13avril	none	tunnel 2
1	0	jeudi13avril	none	tunnel 2
1	0	jeudi13avril	none	tunnel 2
0	0	jeudi13avril	none	tunnel 2
1	0	jeudi13avril	none	tunnel 2
2	0	jeudi13avril	none	tunnel 2
3	0	jeudi13avril	none	tunnel 2
2	0	jeudi13avril	none	tunnel 2
3	0	jeudi13avril	none	tunnel 2
2	0	jeudi13avril	none	tunnel 2
2	0	jeudi13avril	none	tunnel 2
2	0	jeudi13avril	none	tunnel 2
2	0	jeudi13avril	none	tunnel 2
0	0	jeudi13avril	none	tunnel 2
2	0	jeudi13avril	none	tunnel 2
7	0	jeudi13avril	none	tunnel 2
7	1	vendredi14avril	none	tunnel 2
3	0	vendredi14avril	none	tunnel 2
4	0	vendredi14avril	none	tunnel 2
4	0	vendredi14avril	none	tunnel 2
3	0	vendredi14avril	none	tunnel 2
3	0	vendredi14avril	none	tunnel 2
3	0	vendredi14avril	none	tunnel 2
2	0	vendredi14avril	none	tunnel 2
3	0	vendredi14avril	none	tunnel 2
3	0	vendredi14avril	none	tunnel 2
3	0	vendredi14avril	none	tunnel 2
5	0	vendredi14avril	none	tunnel 2
5	0	vendredi14avril	none	tunnel 2
4	0	vendredi14avril	none	tunnel 2
4	0	vendredi14avril	none	tunnel 2
2	0	vendredi14avril	none	tunnel 2
5	0	vendredi14avril	none	tunnel 2
4	0	vendredi14avril	none	tunnel 2
5	0	vendredi14avril	none	tunnel 2
4	0	vendredi14avril	none	tunnel 2
2	0	vendredi14avril	none	tunnel 2
3	0	vendredi14avril	none	tunnel 2
3	0	vendredi14avril	none	tunnel 2
3	1	vendredi14avril	none	tunnel 2
3	0	vendredi14avril	none	tunnel 2
2	0	vendredi14avril	none	tunnel 2
3	0	vendredi14avril	none	tunnel 2
2	0	vendredi14avril	none	tunnel 2
3	0	vendredi14avril	none	tunnel 2
2	0	vendredi14avril	none	tunnel 2
2	0	vendredi14avril	none	tunnel 2
2	0	vendredi14avril	none	tunnel 2
1	0	vendredi14avril	none	tunnel 2
1	0	vendredi14avril	none	tunnel 2
2	0	vendredi14avril	none	tunnel 2
3	0	vendredi14avril	none	tunnel 2
2	0	vendredi14avril	none	tunnel 2
2	0	vendredi14avril	none	tunnel 2
2	0	vendredi14avril	none	tunnel 2
3	0	vendredi14avril	none	tunnel 2
4	0	vendredi14avril	none	tunnel 2
1	0	vendredi14avril	none	tunnel 2
4	0	vendredi14avril	none	tunnel 2
3	0	vendredi14avril	none	tunnel 2
2	0	vendredi14avril	none	tunnel 2
1	0	vendredi14avril	none	tunnel 2
3	0	vendredi14avril	none	tunnel 2
3	0	vendredi14avril	none	tunnel 2
2	0	vendredi14avril	none	tunnel 2
3	0	vendredi14avril	none	tunnel 2
2	0	vendredi14avril	none	tunnel 2
2	0	vendredi14avril	none	tunnel 2
5	0	vendredi14avril	none	tunnel 2
6	0	vendredi14avril	none	tunnel 2
3	0	vendredi14avril	none	tunnel 2
3	0	vendredi14avril	none	tunnel 2
1	0	vendredi14avril	none	tunnel 2
1	0	vendredi14avril	none	tunnel 2
2	0	vendredi14avril	none	tunnel 2
2	0	vendredi14avril	none	tunnel 2
2	0	vendredi14avril	none	tunnel 2
2	0	vendredi14avril	none	tunnel 2
2	0	vendredi14avril	none	tunnel 2
2	0	vendredi14avril	none	tunnel 2
2	0	vendredi14avril	none	tunnel 2
1	0	vendredi14avril	none	tunnel 2
2	0	vendredi14avril	none	tunnel 2
5	0	vendredi14avril	none	tunnel 2
5	0	vendredi14avril	none	tunnel 2
2	0	vendredi14avril	none	tunnel 2
0	0	vendredi14avril	none	tunnel 2
1	0	vendredi14avril	none	tunnel 2
1	0	vendredi14avril	none	tunnel 2
0	0	vendredi14avril	none	tunnel 2
0	0	vendredi14avril	none	tunnel 2
1	0	vendredi14avril	none	tunnel 2
0	0	vendredi14avril	none	tunnel 2
0	0	vendredi14avril	none	tunnel 2
1	1	vendredi14avril	none	tunnel 2
0	0	vendredi14avril	none	tunnel 2
0	0	vendredi14avril	none	tunnel 2
0	0	vendredi14avril	none	tunnel 2
0	0	vendredi14avril	none	tunnel 2
0	0	vendredi14avril	none	tunnel 2
0	0	vendredi14avril	none	tunnel 2
0	0	vendredi14avril	none	tunnel 2
1	0	vendredi14avril	none	tunnel 2
0	0	vendredi14avril	none	tunnel 2
1	0	vendredi14avril	none	tunnel 2
1	0	vendredi14avril	none	tunnel 2
0	0	vendredi14avril	none	tunnel 2
0	0	vendredi14avril	none	tunnel 2
0	0	vendredi14avril	none	tunnel 2
0	0	vendredi14avril	none	tunnel 2
3	0	vendredi14avril	none	tunnel 2
1	0	vendredi14avril	none	tunnel 2
4	0	vendredi14avril	none	tunnel 2
4	0	vendredi14avril	none	tunnel 2
2	0	vendredi14avril	none	tunnel 2
2	0	vendredi14avril	none	tunnel 2
4	0	vendredi14avril	none	tunnel 2
2	0	vendredi14avril	none	tunnel 2
1	0	vendredi14avril	none	tunnel 2
1	0	vendredi14avril	none	tunnel 2
0	0	vendredi14avril	none	tunnel 2
0	0	vendredi14avril	none	tunnel 2
1	0	vendredi14avril	none	tunnel 2
0	0	vendredi14avril	none	tunnel 2
0	0	vendredi14avril	none	tunnel 2
0	0	vendredi14avril	none	tunnel 2
1	0	vendredi14avril	none	tunnel 2
1	0	vendredi14avril	none	tunnel 2
2	0	vendredi14avril	none	tunnel 2
1	0	vendredi14avril	none	tunnel 2
3	0	vendredi14avril	none	tunnel 2
1	0	vendredi14avril	none	tunnel 2
0	0	vendredi14avril	none	tunnel 2
0	0	vendredi14avril	none	tunnel 2
1	0	vendredi14avril	none	tunnel 2
0	0	vendredi14avril	none	tunnel 2
1	0	vendredi14avril	none	tunnel 2
13	0	lundi5juin	excavator	tunnel 1
7	1	lundi5juin	excavator	tunnel 1
9	1	lundi5juin	excavator	tunnel 1
9	0	lundi5juin	excavator	tunnel 1
6	0	lundi5juin	excavator	tunnel 1
5	0	lundi5juin	excavator	tunnel 1
4	3	lundi5juin	excavator	tunnel 1
7	0	lundi5juin	excavator	tunnel 1
3	0	lundi5juin	excavator	tunnel 1
3	1	lundi5juin	excavator	tunnel 1
4	1	lundi5juin	excavator	tunnel 1
4	0	lundi5juin	excavator	tunnel 1
6	1	lundi5juin	excavator	tunnel 1
4	0	lundi5juin	excavator	tunnel 1
2	1	lundi5juin	excavator	tunnel 1
4	4	lundi5juin	excavator	tunnel 1
4	2	lundi5juin	excavator	tunnel 1
5	3	lundi5juin	excavator	tunnel 1
3	2	lundi5juin	excavator	tunnel 1
3	1	lundi5juin	excavator	tunnel 1
4	2	lundi5juin	excavator	tunnel 1
4	3	lundi5juin	excavator	tunnel 1
4	2	lundi5juin	excavator	tunnel 1
4	3	lundi5juin	excavator	tunnel 1
5	2	lundi5juin	excavator	tunnel 1
4	0	lundi5juin	excavator	tunnel 1
4	1	lundi5juin	excavator	tunnel 1
2	2	lundi5juin	excavator	tunnel 1
3	2	lundi5juin	excavator	tunnel 1
4	2	lundi5juin	excavator	tunnel 1
2	1	lundi5juin	excavator	tunnel 1
4	0	lundi5juin	excavator	tunnel 1
0	0	lundi5juin	excavator	tunnel 1
2	1	lundi5juin	excavator	tunnel 1
5	2	lundi5juin	excavator	tunnel 1
3	2	lundi5juin	excavator	tunnel 1
2	1	lundi5juin	excavator	tunnel 1
3	3	lundi5juin	excavator	tunnel 1
5	2	lundi5juin	excavator	tunnel 1
2	2	lundi5juin	excavator	tunnel 1
2	1	lundi5juin	excavator	tunnel 1
2	1	lundi5juin	excavator	tunnel 1
3	1	lundi5juin	excavator	tunnel 1
4	0	lundi5juin	excavator	tunnel 1
2	0	lundi5juin	excavator	tunnel 1
3	0	lundi5juin	excavator	tunnel 1
2	1	lundi5juin	excavator	tunnel 1
2	0	lundi5juin	excavator	tunnel 1
1	0	lundi5juin	excavator	tunnel 1
2	0	lundi5juin	excavator	tunnel 1
1	0	lundi5juin	excavator	tunnel 1
1	0	lundi5juin	excavator	tunnel 1
1	0	lundi5juin	excavator	tunnel 1
0	0	lundi5juin	excavator	tunnel 1
2	0	lundi5juin	excavator	tunnel 1
2	0	lundi5juin	excavator	tunnel 1
2	0	lundi5juin	excavator	tunnel 1
1	0	lundi5juin	excavator	tunnel 1
2	0	lundi5juin	excavator	tunnel 1
2	2	lundi5juin	excavator	tunnel 1
1	0	lundi5juin	excavator	tunnel 1
2	0	lundi5juin	excavator	tunnel 1
1	1	lundi5juin	excavator	tunnel 1
2	0	lundi5juin	excavator	tunnel 1
2	0	lundi5juin	excavator	tunnel 1
1	0	lundi5juin	excavator	tunnel 1
1	0	lundi5juin	excavator	tunnel 1
1	0	lundi5juin	excavator	tunnel 1
2	1	lundi5juin	excavator	tunnel 1
2	0	lundi5juin	excavator	tunnel 1
2	0	lundi5juin	excavator	tunnel 1
1	0	lundi5juin	excavator	tunnel 1
2	0	lundi5juin	excavator	tunnel 1
2	0	lundi5juin	excavator	tunnel 1
1	0	lundi5juin	excavator	tunnel 1
1	0	lundi5juin	excavator	tunnel 1
1	0	lundi5juin	excavator	tunnel 1
0	0	lundi5juin	excavator	tunnel 1
2	0	lundi5juin	excavator	tunnel 1
2	1	lundi5juin	excavator	tunnel 1
3	1	lundi5juin	excavator	tunnel 1
1	0	lundi5juin	excavator	tunnel 1
0	0	lundi5juin	excavator	tunnel 1
0	0	lundi5juin	excavator	tunnel 1
0	0	lundi5juin	excavator	tunnel 1
0	0	lundi5juin	excavator	tunnel 1
0	0	lundi5juin	excavator	tunnel 1
0	0	lundi5juin	excavator	tunnel 1
0	0	lundi5juin	excavator	tunnel 1
0	0	lundi5juin	excavator	tunnel 1
0	0	lundi5juin	excavator	tunnel 1
0	0	lundi5juin	excavator	tunnel 1
0	0	lundi5juin	excavator	tunnel 1
2	0	lundi5juin	excavator	tunnel 1
1	0	lundi5juin	excavator	tunnel 1
3	0	lundi5juin	excavator	tunnel 1
3	0	lundi5juin	excavator	tunnel 1
1	0	lundi5juin	excavator	tunnel 1
0	0	lundi5juin	excavator	tunnel 1
1	0	lundi5juin	excavator	tunnel 1
1	0	lundi5juin	excavator	tunnel 1
1	0	lundi5juin	excavator	tunnel 1
0	0	lundi5juin	excavator	tunnel 1
0	0	lundi5juin	excavator	tunnel 1
2	0	lundi5juin	excavator	tunnel 1
2	0	lundi5juin	excavator	tunnel 1
1	1	lundi5juin	excavator	tunnel 1
0	0	lundi5juin	excavator	tunnel 1
0	0	lundi5juin	excavator	tunnel 1
1	0	lundi5juin	excavator	tunnel 1
0	0	lundi5juin	excavator	tunnel 1
0	0	lundi5juin	excavator	tunnel 1
1	0	lundi5juin	excavator	tunnel 1
1	0	lundi5juin	excavator	tunnel 1
1	0	lundi5juin	excavator	tunnel 1
1	0	lundi5juin	excavator	tunnel 1
1	0	lundi5juin	excavator	tunnel 1
2	0	lundi5juin	excavator	tunnel 1
0	0	lundi5juin	excavator	tunnel 1
1	0	lundi5juin	excavator	tunnel 1
1	0	lundi5juin	excavator	tunnel 1
2	2	mercredi7juin	excavator	tunnel 1
1	1	mercredi7juin	excavator	tunnel 1
3	3	mercredi7juin	excavator	tunnel 1
3	1	mercredi7juin	excavator	tunnel 1
4	0	mercredi7juin	excavator	tunnel 1
3	3	mercredi7juin	excavator	tunnel 1
5	3	mercredi7juin	excavator	tunnel 1
5	2	mercredi7juin	excavator	tunnel 1
3	3	mercredi7juin	excavator	tunnel 1
3	2	mercredi7juin	excavator	tunnel 1
3	0	mercredi7juin	excavator	tunnel 1
3	0	mercredi7juin	excavator	tunnel 1
2	1	mercredi7juin	excavator	tunnel 1
2	1	mercredi7juin	excavator	tunnel 1
3	0	mercredi7juin	excavator	tunnel 1
3	2	mercredi7juin	excavator	tunnel 1
4	2	mercredi7juin	excavator	tunnel 1
3	0	mercredi7juin	excavator	tunnel 1
3	2	mercredi7juin	excavator	tunnel 1
5	1	mercredi7juin	excavator	tunnel 1
5	0	mercredi7juin	excavator	tunnel 1
3	1	mercredi7juin	excavator	tunnel 1
4	3	mercredi7juin	excavator	tunnel 1
2	0	mercredi7juin	excavator	tunnel 1
3	2	mercredi7juin	excavator	tunnel 1
3	0	mercredi7juin	excavator	tunnel 1
3	0	mercredi7juin	excavator	tunnel 1
3	3	mercredi7juin	excavator	tunnel 1
4	2	mercredi7juin	excavator	tunnel 1
4	1	mercredi7juin	excavator	tunnel 1
5	3	mercredi7juin	excavator	tunnel 1
4	2	mercredi7juin	excavator	tunnel 1
2	0	mercredi7juin	excavator	tunnel 1
3	0	mercredi7juin	excavator	tunnel 1
4	1	mercredi7juin	excavator	tunnel 1
2	1	mercredi7juin	excavator	tunnel 1
3	0	mercredi7juin	excavator	tunnel 1
3	0	mercredi7juin	excavator	tunnel 1
4	1	mercredi7juin	excavator	tunnel 1
4	3	mercredi7juin	excavator	tunnel 1
5	1	mercredi7juin	excavator	tunnel 1
4	2	mercredi7juin	excavator	tunnel 1
6	1	mercredi7juin	excavator	tunnel 1
4	4	mercredi7juin	excavator	tunnel 1
5	2	mercredi7juin	excavator	tunnel 1
5	4	mercredi7juin	excavator	tunnel 1
6	5	mercredi7juin	excavator	tunnel 1
5	1	mercredi7juin	excavator	tunnel 1
3	3	mercredi7juin	excavator	tunnel 1
3	0	mercredi7juin	excavator	tunnel 1
3	1	mercredi7juin	excavator	tunnel 1
2	1	mercredi7juin	excavator	tunnel 1
2	2	mercredi7juin	excavator	tunnel 1
4	2	mercredi7juin	excavator	tunnel 1
5	4	mercredi7juin	excavator	tunnel 1
2	0	mercredi7juin	excavator	tunnel 1
4	2	mercredi7juin	excavator	tunnel 1
5	3	mercredi7juin	excavator	tunnel 1
3	1	mercredi7juin	excavator	tunnel 1
4	2	mercredi7juin	excavator	tunnel 1
2	0	mercredi7juin	excavator	tunnel 1
1	0	mercredi7juin	excavator	tunnel 1
4	1	mercredi7juin	excavator	tunnel 1
3	2	mercredi7juin	excavator	tunnel 1
3	1	mercredi7juin	excavator	tunnel 1
3	0	mercredi7juin	excavator	tunnel 1
3	0	mercredi7juin	excavator	tunnel 1
1	1	mercredi7juin	excavator	tunnel 1
3	2	mercredi7juin	excavator	tunnel 1
5	5	mercredi7juin	excavator	tunnel 1
2	0	mercredi7juin	excavator	tunnel 1
2	1	mercredi7juin	excavator	tunnel 1
3	3	mercredi7juin	excavator	tunnel 1
3	2	mercredi7juin	excavator	tunnel 1
2	2	mercredi7juin	excavator	tunnel 1
0	0	mercredi7juin	excavator	tunnel 1
4	3	mercredi7juin	excavator	tunnel 1
5	2	mercredi7juin	excavator	tunnel 1
2	0	mercredi7juin	excavator	tunnel 1
2	1	mercredi7juin	excavator	tunnel 1
4	0	mercredi7juin	excavator	tunnel 1
4	1	mercredi7juin	excavator	tunnel 1
3	2	mercredi7juin	excavator	tunnel 1
3	0	mercredi7juin	excavator	tunnel 1
4	2	mercredi7juin	excavator	tunnel 1
2	1	mercredi7juin	excavator	tunnel 1
1	1	mercredi7juin	excavator	tunnel 1
4	3	mercredi7juin	excavator	tunnel 1
4	4	mercredi7juin	excavator	tunnel 1
2	0	mercredi7juin	excavator	tunnel 1
2	1	mercredi7juin	excavator	tunnel 1
3	3	mercredi7juin	excavator	tunnel 1
2	2	mercredi7juin	excavator	tunnel 1
4	1	mercredi7juin	excavator	tunnel 1
3	3	mercredi7juin	excavator	tunnel 1
2	1	mercredi7juin	excavator	tunnel 1
1	0	mercredi7juin	excavator	tunnel 1
6	6	mercredi7juin	excavator	tunnel 1
2	2	mercredi7juin	excavator	tunnel 1
3	2	mercredi7juin	excavator	tunnel 1
2	0	mercredi7juin	excavator	tunnel 1
2	2	mercredi7juin	excavator	tunnel 1
1	1	mercredi7juin	excavator	tunnel 1
3	3	mercredi7juin	excavator	tunnel 1
3	2	mercredi7juin	excavator	tunnel 1
3	1	mercredi7juin	excavator	tunnel 1
2	2	mercredi7juin	excavator	tunnel 1
4	2	mercredi7juin	excavator	tunnel 1
2	2	mercredi7juin	excavator	tunnel 1
3	1	mercredi7juin	excavator	tunnel 1
3	3	mercredi7juin	excavator	tunnel 1
4	0	mercredi7juin	excavator	tunnel 1
2	0	mercredi7juin	excavator	tunnel 1
4	2	mercredi7juin	excavator	tunnel 1
3	0	mercredi7juin	excavator	tunnel 1
2	1	mercredi7juin	excavator	tunnel 1
2	1	mercredi7juin	excavator	tunnel 1
1	0	mercredi7juin	excavator	tunnel 1
2	0	mercredi7juin	excavator	tunnel 1
3	2	mercredi7juin	excavator	tunnel 1
1	1	mercredi7juin	excavator	tunnel 1
3	1	lundi12juin	desertbedding-atacama	tunnel 1
3	0	lundi12juin	desertbedding-atacama	tunnel 1
3	0	lundi12juin	desertbedding-atacama	tunnel 1
4	1	lundi12juin	desertbedding-atacama	tunnel 1
2	0	lundi12juin	desertbedding-atacama	tunnel 1
4	1	lundi12juin	desertbedding-atacama	tunnel 1
3	1	lundi12juin	desertbedding-atacama	tunnel 1
5	2	lundi12juin	desertbedding-atacama	tunnel 1
4	1	lundi12juin	desertbedding-atacama	tunnel 1
3	1	lundi12juin	desertbedding-atacama	tunnel 1
3	2	lundi12juin	desertbedding-atacama	tunnel 1
2	2	lundi12juin	desertbedding-atacama	tunnel 1
4	3	lundi12juin	desertbedding-atacama	tunnel 1
3	3	lundi12juin	desertbedding-atacama	tunnel 1
1	0	lundi12juin	desertbedding-atacama	tunnel 1
3	0	lundi12juin	desertbedding-atacama	tunnel 1
3	1	lundi12juin	desertbedding-atacama	tunnel 1
3	0	lundi12juin	desertbedding-atacama	tunnel 1
4	2	lundi12juin	desertbedding-atacama	tunnel 1
4	1	lundi12juin	desertbedding-atacama	tunnel 1
3	0	lundi12juin	desertbedding-atacama	tunnel 1
4	3	lundi12juin	desertbedding-atacama	tunnel 1
4	0	lundi12juin	desertbedding-atacama	tunnel 1
5	1	lundi12juin	desertbedding-atacama	tunnel 1
3	0	lundi12juin	desertbedding-atacama	tunnel 1
1	1	lundi12juin	desertbedding-atacama	tunnel 1
3	2	lundi12juin	desertbedding-atacama	tunnel 1
0	0	lundi12juin	desertbedding-atacama	tunnel 1
4	4	lundi12juin	desertbedding-atacama	tunnel 1
2	0	lundi12juin	desertbedding-atacama	tunnel 1
3	0	lundi12juin	desertbedding-atacama	tunnel 1
2	1	lundi12juin	desertbedding-atacama	tunnel 1
1	1	lundi12juin	desertbedding-atacama	tunnel 1
5	0	lundi12juin	desertbedding-atacama	tunnel 1
1	1	lundi12juin	desertbedding-atacama	tunnel 1
2	1	lundi12juin	desertbedding-atacama	tunnel 1
2	1	lundi12juin	desertbedding-atacama	tunnel 1
1	1	lundi12juin	desertbedding-atacama	tunnel 1
1	1	lundi12juin	desertbedding-atacama	tunnel 1
4	1	lundi12juin	desertbedding-atacama	tunnel 1
0	0	lundi12juin	desertbedding-atacama	tunnel 1
1	1	lundi12juin	desertbedding-atacama	tunnel 1
1	1	lundi12juin	desertbedding-atacama	tunnel 1
2	2	lundi12juin	desertbedding-atacama	tunnel 1
2	0	lundi12juin	desertbedding-atacama	tunnel 1
2	1	lundi12juin	desertbedding-atacama	tunnel 1
1	0	lundi12juin	desertbedding-atacama	tunnel 1
1	0	lundi12juin	desertbedding-atacama	tunnel 1
2	0	lundi12juin	desertbedding-atacama	tunnel 1
0	0	lundi12juin	desertbedding-atacama	tunnel 1
0	0	lundi12juin	desertbedding-atacama	tunnel 1
2	1	lundi12juin	desertbedding-atacama	tunnel 1
2	2	lundi12juin	desertbedding-atacama	tunnel 1
2	0	lundi12juin	desertbedding-atacama	tunnel 1
2	1	lundi12juin	desertbedding-atacama	tunnel 1
2	0	lundi12juin	desertbedding-atacama	tunnel 1
4	2	lundi12juin	desertbedding-atacama	tunnel 1
0	0	lundi12juin	desertbedding-atacama	tunnel 1
1	0	lundi12juin	desertbedding-atacama	tunnel 1
3	0	lundi12juin	desertbedding-atacama	tunnel 1
2	0	lundi12juin	desertbedding-atacama	tunnel 1
3	2	lundi12juin	desertbedding-atacama	tunnel 1
4	0	lundi12juin	desertbedding-atacama	tunnel 1
3	0	lundi12juin	desertbedding-atacama	tunnel 1
2	2	lundi12juin	desertbedding-atacama	tunnel 1
2	1	lundi12juin	desertbedding-atacama	tunnel 1
4	0	lundi12juin	desertbedding-atacama	tunnel 1
3	1	lundi12juin	desertbedding-atacama	tunnel 1
1	0	lundi12juin	desertbedding-atacama	tunnel 1
3	1	lundi12juin	desertbedding-atacama	tunnel 1
3	1	lundi12juin	desertbedding-atacama	tunnel 1
4	2	lundi12juin	desertbedding-atacama	tunnel 1
2	1	lundi12juin	desertbedding-atacama	tunnel 1
2	0	lundi12juin	desertbedding-atacama	tunnel 1
3	1	lundi12juin	desertbedding-atacama	tunnel 1
1	1	lundi12juin	desertbedding-atacama	tunnel 1
4	2	lundi12juin	desertbedding-atacama	tunnel 1
3	1	lundi12juin	desertbedding-atacama	tunnel 1
2	1	lundi12juin	desertbedding-atacama	tunnel 1
3	1	lundi12juin	desertbedding-atacama	tunnel 1
3	1	lundi12juin	desertbedding-atacama	tunnel 1
3	1	lundi12juin	desertbedding-atacama	tunnel 1
3	1	lundi12juin	desertbedding-atacama	tunnel 1
2	1	lundi12juin	desertbedding-atacama	tunnel 1
3	0	lundi12juin	desertbedding-atacama	tunnel 1
3	1	lundi12juin	desertbedding-atacama	tunnel 1
3	0	lundi12juin	desertbedding-atacama	tunnel 1
3	0	lundi12juin	desertbedding-atacama	tunnel 1
3	1	lundi12juin	desertbedding-atacama	tunnel 1
3	0	lundi12juin	desertbedding-atacama	tunnel 1
4	1	lundi12juin	desertbedding-atacama	tunnel 1
3	1	lundi12juin	desertbedding-atacama	tunnel 1
5	2	lundi12juin	desertbedding-atacama	tunnel 1
3	1	lundi12juin	desertbedding-atacama	tunnel 1
3	1	lundi12juin	desertbedding-atacama	tunnel 1
5	2	lundi12juin	desertbedding-atacama	tunnel 1
3	1	lundi12juin	desertbedding-atacama	tunnel 1
2	0	lundi12juin	desertbedding-atacama	tunnel 1
4	2	lundi12juin	desertbedding-atacama	tunnel 1
3	1	lundi12juin	desertbedding-atacama	tunnel 1
2	0	lundi12juin	desertbedding-atacama	tunnel 1
1	0	lundi12juin	desertbedding-atacama	tunnel 1
3	1	lundi12juin	desertbedding-atacama	tunnel 1
3	1	lundi12juin	desertbedding-atacama	tunnel 1
3	0	lundi12juin	desertbedding-atacama	tunnel 1
1	1	lundi12juin	desertbedding-atacama	tunnel 1
3	1	lundi12juin	desertbedding-atacama	tunnel 1
4	2	lundi12juin	desertbedding-atacama	tunnel 1
2	2	lundi12juin	desertbedding-atacama	tunnel 1
2	2	lundi12juin	desertbedding-atacama	tunnel 1
3	1	lundi12juin	desertbedding-atacama	tunnel 1
2	0	lundi12juin	desertbedding-atacama	tunnel 1
3	2	lundi12juin	desertbedding-atacama	tunnel 1
1	0	lundi12juin	desertbedding-atacama	tunnel 1
2	0	lundi12juin	desertbedding-atacama	tunnel 1
1	1	lundi12juin	desertbedding-atacama	tunnel 1
1	1	lundi12juin	desertbedding-atacama	tunnel 1
2	1	lundi12juin	desertbedding-atacama	tunnel 1
1	1	lundi12juin	desertbedding-atacama	tunnel 1
3	1	lundi12juin	desertbedding-atacama	tunnel 1
1	0	lundi12juin	desertbedding-atacama	tunnel 1
5	1	mercredi14juin	desertbedding-atacama	tunnel 1
3	1	mercredi14juin	desertbedding-atacama	tunnel 1
6	1	mercredi14juin	desertbedding-atacama	tunnel 1
3	2	mercredi14juin	desertbedding-atacama	tunnel 1
5	1	mercredi14juin	desertbedding-atacama	tunnel 1
2	0	mercredi14juin	desertbedding-atacama	tunnel 1
2	1	mercredi14juin	desertbedding-atacama	tunnel 1
5	2	mercredi14juin	desertbedding-atacama	tunnel 1
4	1	mercredi14juin	desertbedding-atacama	tunnel 1
5	1	mercredi14juin	desertbedding-atacama	tunnel 1
4	0	mercredi14juin	desertbedding-atacama	tunnel 1
3	0	mercredi14juin	desertbedding-atacama	tunnel 1
4	1	mercredi14juin	desertbedding-atacama	tunnel 1
3	0	mercredi14juin	desertbedding-atacama	tunnel 1
4	4	mercredi14juin	desertbedding-atacama	tunnel 1
2	0	mercredi14juin	desertbedding-atacama	tunnel 1
1	0	mercredi14juin	desertbedding-atacama	tunnel 1
1	0	mercredi14juin	desertbedding-atacama	tunnel 1
2	0	mercredi14juin	desertbedding-atacama	tunnel 1
3	0	mercredi14juin	desertbedding-atacama	tunnel 1
1	0	mercredi14juin	desertbedding-atacama	tunnel 1
3	0	mercredi14juin	desertbedding-atacama	tunnel 1
4	0	mercredi14juin	desertbedding-atacama	tunnel 1
4	0	mercredi14juin	desertbedding-atacama	tunnel 1
5	1	mercredi14juin	desertbedding-atacama	tunnel 1
3	1	mercredi14juin	desertbedding-atacama	tunnel 1
2	0	mercredi14juin	desertbedding-atacama	tunnel 1
3	0	mercredi14juin	desertbedding-atacama	tunnel 1
3	1	mercredi14juin	desertbedding-atacama	tunnel 1
3	0	mercredi14juin	desertbedding-atacama	tunnel 1
0	0	mercredi14juin	desertbedding-atacama	tunnel 1
2	0	mercredi14juin	desertbedding-atacama	tunnel 1
2	1	mercredi14juin	desertbedding-atacama	tunnel 1
1	0	mercredi14juin	desertbedding-atacama	tunnel 1
3	0	mercredi14juin	desertbedding-atacama	tunnel 1
1	0	mercredi14juin	desertbedding-atacama	tunnel 1
1	0	mercredi14juin	desertbedding-atacama	tunnel 1
2	1	mercredi14juin	desertbedding-atacama	tunnel 1
3	1	mercredi14juin	desertbedding-atacama	tunnel 1
3	0	mercredi14juin	desertbedding-atacama	tunnel 1
0	0	mercredi14juin	desertbedding-atacama	tunnel 1
3	1	mercredi14juin	desertbedding-atacama	tunnel 1
3	0	mercredi14juin	desertbedding-atacama	tunnel 1
2	0	mercredi14juin	desertbedding-atacama	tunnel 1
4	1	mercredi14juin	desertbedding-atacama	tunnel 1
3	0	mercredi14juin	desertbedding-atacama	tunnel 1
2	1	mercredi14juin	desertbedding-atacama	tunnel 1
3	0	mercredi14juin	desertbedding-atacama	tunnel 1
2	0	mercredi14juin	desertbedding-atacama	tunnel 1
2	0	mercredi14juin	desertbedding-atacama	tunnel 1
3	0	mercredi14juin	desertbedding-atacama	tunnel 1
2	0	mercredi14juin	desertbedding-atacama	tunnel 1
3	0	mercredi14juin	desertbedding-atacama	tunnel 1
1	1	mercredi14juin	desertbedding-atacama	tunnel 1
3	1	mercredi14juin	desertbedding-atacama	tunnel 1
5	0	mercredi14juin	desertbedding-atacama	tunnel 1
2	0	mercredi14juin	desertbedding-atacama	tunnel 1
1	1	mercredi14juin	desertbedding-atacama	tunnel 1
1	0	mercredi14juin	desertbedding-atacama	tunnel 1
2	1	mercredi14juin	desertbedding-atacama	tunnel 1
1	1	mercredi14juin	desertbedding-atacama	tunnel 1
0	0	mercredi14juin	desertbedding-atacama	tunnel 1
2	0	mercredi14juin	desertbedding-atacama	tunnel 1
1	0	mercredi14juin	desertbedding-atacama	tunnel 1
2	1	mercredi14juin	desertbedding-atacama	tunnel 1
4	1	mercredi14juin	desertbedding-atacama	tunnel 1
4	1	mercredi14juin	desertbedding-atacama	tunnel 1
2	1	mercredi14juin	desertbedding-atacama	tunnel 1
2	0	mercredi14juin	desertbedding-atacama	tunnel 1
5	0	mercredi14juin	desertbedding-atacama	tunnel 1
4	1	mercredi14juin	desertbedding-atacama	tunnel 1
2	0	mercredi14juin	desertbedding-atacama	tunnel 1
2	0	mercredi14juin	desertbedding-atacama	tunnel 1
2	0	mercredi14juin	desertbedding-atacama	tunnel 1
1	1	mercredi14juin	desertbedding-atacama	tunnel 1
2	1	mercredi14juin	desertbedding-atacama	tunnel 1
2	1	mercredi14juin	desertbedding-atacama	tunnel 1
2	0	mercredi14juin	desertbedding-atacama	tunnel 1
2	0	mercredi14juin	desertbedding-atacama	tunnel 1
3	0	mercredi14juin	desertbedding-atacama	tunnel 1
0	0	mercredi14juin	desertbedding-atacama	tunnel 1
0	0	mercredi14juin	desertbedding-atacama	tunnel 1
2	0	mercredi14juin	desertbedding-atacama	tunnel 1
3	2	mercredi14juin	desertbedding-atacama	tunnel 1
2	0	mercredi14juin	desertbedding-atacama	tunnel 1
3	0	mercredi14juin	desertbedding-atacama	tunnel 1
2	0	mercredi14juin	desertbedding-atacama	tunnel 1
2	0	mercredi14juin	desertbedding-atacama	tunnel 1
2	0	mercredi14juin	desertbedding-atacama	tunnel 1
1	1	mercredi14juin	desertbedding-atacama	tunnel 1
2	1	mercredi14juin	desertbedding-atacama	tunnel 1
3	0	mercredi14juin	desertbedding-atacama	tunnel 1
2	0	mercredi14juin	desertbedding-atacama	tunnel 1
2	1	mercredi14juin	desertbedding-atacama	tunnel 1
1	0	mercredi14juin	desertbedding-atacama	tunnel 1
1	0	mercredi14juin	desertbedding-atacama	tunnel 1
5	1	mercredi14juin	desertbedding-atacama	tunnel 1
2	0	mercredi14juin	desertbedding-atacama	tunnel 1
2	1	mercredi14juin	desertbedding-atacama	tunnel 1
3	1	mercredi14juin	desertbedding-atacama	tunnel 1
1	0	mercredi14juin	desertbedding-atacama	tunnel 1
1	0	mercredi14juin	desertbedding-atacama	tunnel 1
2	1	mercredi14juin	desertbedding-atacama	tunnel 1
2	2	mercredi14juin	desertbedding-atacama	tunnel 1
2	2	mercredi14juin	desertbedding-atacama	tunnel 1
4	2	mercredi14juin	desertbedding-atacama	tunnel 1
2	1	mercredi14juin	desertbedding-atacama	tunnel 1
4	2	mercredi14juin	desertbedding-atacama	tunnel 1
4	4	mercredi14juin	desertbedding-atacama	tunnel 1
4	2	mercredi14juin	desertbedding-atacama	tunnel 1
3	3	mercredi14juin	desertbedding-atacama	tunnel 1
3	1	mercredi14juin	desertbedding-atacama	tunnel 1
1	1	mercredi14juin	desertbedding-atacama	tunnel 1
2	1	mercredi14juin	desertbedding-atacama	tunnel 1
3	3	mercredi14juin	desertbedding-atacama	tunnel 1
3	2	mercredi14juin	desertbedding-atacama	tunnel 1
4	3	mercredi14juin	desertbedding-atacama	tunnel 1
2	2	mercredi14juin	desertbedding-atacama	tunnel 1
4	2	mercredi14juin	desertbedding-atacama	tunnel 1
2	2	mercredi14juin	desertbedding-atacama	tunnel 1
3	3	mercredi14juin	desertbedding-atacama	tunnel 1
1	0	lundi5juin	excavator	tunnel 2
4	0	lundi5juin	excavator	tunnel 2
3	0	lundi5juin	excavator	tunnel 2
1	0	lundi5juin	excavator	tunnel 2
5	0	lundi5juin	excavator	tunnel 2
4	0	lundi5juin	excavator	tunnel 2
5	0	lundi5juin	excavator	tunnel 2
3	1	lundi5juin	excavator	tunnel 2
3	0	lundi5juin	excavator	tunnel 2
3	0	lundi5juin	excavator	tunnel 2
5	0	lundi5juin	excavator	tunnel 2
3	0	lundi5juin	excavator	tunnel 2
2	0	lundi5juin	excavator	tunnel 2
3	0	lundi5juin	excavator	tunnel 2
2	0	lundi5juin	excavator	tunnel 2
3	0	lundi5juin	excavator	tunnel 2
2	0	lundi5juin	excavator	tunnel 2
2	0	lundi5juin	excavator	tunnel 2
0	0	lundi5juin	excavator	tunnel 2
1	0	lundi5juin	excavator	tunnel 2
1	0	lundi5juin	excavator	tunnel 2
1	0	lundi5juin	excavator	tunnel 2
1	0	lundi5juin	excavator	tunnel 2
1	0	lundi5juin	excavator	tunnel 2
0	0	lundi5juin	excavator	tunnel 2
2	0	lundi5juin	excavator	tunnel 2
1	0	lundi5juin	excavator	tunnel 2
2	0	lundi5juin	excavator	tunnel 2
1	0	lundi5juin	excavator	tunnel 2
1	0	lundi5juin	excavator	tunnel 2
0	0	lundi5juin	excavator	tunnel 2
0	0	lundi5juin	excavator	tunnel 2
0	0	lundi5juin	excavator	tunnel 2
0	0	lundi5juin	excavator	tunnel 2
1	0	lundi5juin	excavator	tunnel 2
1	0	lundi5juin	excavator	tunnel 2
0	0	lundi5juin	excavator	tunnel 2
0	0	lundi5juin	excavator	tunnel 2
0	0	lundi5juin	excavator	tunnel 2
1	0	lundi5juin	excavator	tunnel 2
1	0	lundi5juin	excavator	tunnel 2
1	0	lundi5juin	excavator	tunnel 2
0	0	lundi5juin	excavator	tunnel 2
1	0	lundi5juin	excavator	tunnel 2
0	0	lundi5juin	excavator	tunnel 2
1	0	lundi5juin	excavator	tunnel 2
1	0	lundi5juin	excavator	tunnel 2
1	0	lundi5juin	excavator	tunnel 2
1	0	lundi5juin	excavator	tunnel 2
1	0	lundi5juin	excavator	tunnel 2
1	0	lundi5juin	excavator	tunnel 2
1	0	lundi5juin	excavator	tunnel 2
1	0	lundi5juin	excavator	tunnel 2
0	0	lundi5juin	excavator	tunnel 2
0	0	lundi5juin	excavator	tunnel 2
0	0	lundi5juin	excavator	tunnel 2
0	0	lundi5juin	excavator	tunnel 2
0	0	lundi5juin	excavator	tunnel 2
0	0	lundi5juin	excavator	tunnel 2
0	0	lundi5juin	excavator	tunnel 2
0	0	lundi5juin	excavator	tunnel 2
0	0	lundi5juin	excavator	tunnel 2
0	0	lundi5juin	excavator	tunnel 2
0	0	lundi5juin	excavator	tunnel 2
1	0	lundi5juin	excavator	tunnel 2
0	0	lundi5juin	excavator	tunnel 2
0	0	lundi5juin	excavator	tunnel 2
0	0	lundi5juin	excavator	tunnel 2
0	0	lundi5juin	excavator	tunnel 2
0	0	lundi5juin	excavator	tunnel 2
0	0	lundi5juin	excavator	tunnel 2
0	0	lundi5juin	excavator	tunnel 2
0	0	lundi5juin	excavator	tunnel 2
0	0	lundi5juin	excavator	tunnel 2
0	0	lundi5juin	excavator	tunnel 2
0	0	lundi5juin	excavator	tunnel 2
0	0	lundi5juin	excavator	tunnel 2
0	0	lundi5juin	excavator	tunnel 2
1	0	lundi5juin	excavator	tunnel 2
1	0	lundi5juin	excavator	tunnel 2
0	0	lundi5juin	excavator	tunnel 2
0	0	lundi5juin	excavator	tunnel 2
0	0	lundi5juin	excavator	tunnel 2
0	0	lundi5juin	excavator	tunnel 2
1	0	lundi5juin	excavator	tunnel 2
1	0	lundi5juin	excavator	tunnel 2
0	0	lundi5juin	excavator	tunnel 2
0	0	lundi5juin	excavator	tunnel 2
0	0	lundi5juin	excavator	tunnel 2
0	0	lundi5juin	excavator	tunnel 2
0	0	lundi5juin	excavator	tunnel 2
0	0	lundi5juin	excavator	tunnel 2
0	0	lundi5juin	excavator	tunnel 2
0	0	lundi5juin	excavator	tunnel 2
0	0	lundi5juin	excavator	tunnel 2
0	0	lundi5juin	excavator	tunnel 2
1	0	lundi5juin	excavator	tunnel 2
1	0	lundi5juin	excavator	tunnel 2
1	0	lundi5juin	excavator	tunnel 2
1	0	lundi5juin	excavator	tunnel 2
0	0	lundi5juin	excavator	tunnel 2
0	0	lundi5juin	excavator	tunnel 2
1	0	lundi5juin	excavator	tunnel 2
0	0	lundi5juin	excavator	tunnel 2
0	0	lundi5juin	excavator	tunnel 2
0	0	lundi5juin	excavator	tunnel 2
1	0	lundi5juin	excavator	tunnel 2
0	0	lundi5juin	excavator	tunnel 2
0	0	lundi5juin	excavator	tunnel 2
0	0	lundi5juin	excavator	tunnel 2
0	0	lundi5juin	excavator	tunnel 2
0	0	lundi5juin	excavator	tunnel 2
0	0	lundi5juin	excavator	tunnel 2
0	0	lundi5juin	excavator	tunnel 2
0	0	lundi5juin	excavator	tunnel 2
0	0	lundi5juin	excavator	tunnel 2
0	0	lundi5juin	excavator	tunnel 2
0	0	lundi5juin	excavator	tunnel 2
0	0	lundi5juin	excavator	tunnel 2
0	0	lundi5juin	excavator	tunnel 2
1	0	lundi5juin	excavator	tunnel 2
1	0	mercredi7juin	excavator	tunnel 2
2	0	mercredi7juin	excavator	tunnel 2
2	0	mercredi7juin	excavator	tunnel 2
1	0	mercredi7juin	excavator	tunnel 2
2	0	mercredi7juin	excavator	tunnel 2
1	0	mercredi7juin	excavator	tunnel 2
1	0	mercredi7juin	excavator	tunnel 2
1	0	mercredi7juin	excavator	tunnel 2
2	0	mercredi7juin	excavator	tunnel 2
2	0	mercredi7juin	excavator	tunnel 2
0	0	mercredi7juin	excavator	tunnel 2
2	0	mercredi7juin	excavator	tunnel 2
2	0	mercredi7juin	excavator	tunnel 2
2	0	mercredi7juin	excavator	tunnel 2
3	0	mercredi7juin	excavator	tunnel 2
2	0	mercredi7juin	excavator	tunnel 2
1	0	mercredi7juin	excavator	tunnel 2
3	0	mercredi7juin	excavator	tunnel 2
0	0	mercredi7juin	excavator	tunnel 2
3	0	mercredi7juin	excavator	tunnel 2
1	0	mercredi7juin	excavator	tunnel 2
1	0	mercredi7juin	excavator	tunnel 2
2	0	mercredi7juin	excavator	tunnel 2
0	0	mercredi7juin	excavator	tunnel 2
2	0	mercredi7juin	excavator	tunnel 2
1	0	mercredi7juin	excavator	tunnel 2
0	0	mercredi7juin	excavator	tunnel 2
2	0	mercredi7juin	excavator	tunnel 2
1	0	mercredi7juin	excavator	tunnel 2
3	0	mercredi7juin	excavator	tunnel 2
3	1	mercredi7juin	excavator	tunnel 2
1	0	mercredi7juin	excavator	tunnel 2
1	0	mercredi7juin	excavator	tunnel 2
4	0	mercredi7juin	excavator	tunnel 2
3	0	mercredi7juin	excavator	tunnel 2
0	0	mercredi7juin	excavator	tunnel 2
0	0	mercredi7juin	excavator	tunnel 2
2	0	mercredi7juin	excavator	tunnel 2
1	0	mercredi7juin	excavator	tunnel 2
1	0	mercredi7juin	excavator	tunnel 2
2	0	mercredi7juin	excavator	tunnel 2
3	0	mercredi7juin	excavator	tunnel 2
1	0	mercredi7juin	excavator	tunnel 2
2	0	mercredi7juin	excavator	tunnel 2
3	0	mercredi7juin	excavator	tunnel 2
0	0	mercredi7juin	excavator	tunnel 2
1	0	mercredi7juin	excavator	tunnel 2
1	0	mercredi7juin	excavator	tunnel 2
2	0	mercredi7juin	excavator	tunnel 2
2	0	mercredi7juin	excavator	tunnel 2
0	0	mercredi7juin	excavator	tunnel 2
1	0	mercredi7juin	excavator	tunnel 2
2	0	mercredi7juin	excavator	tunnel 2
1	0	mercredi7juin	excavator	tunnel 2
3	0	mercredi7juin	excavator	tunnel 2
3	0	mercredi7juin	excavator	tunnel 2
0	0	mercredi7juin	excavator	tunnel 2
0	0	mercredi7juin	excavator	tunnel 2
4	0	mercredi7juin	excavator	tunnel 2
2	0	mercredi7juin	excavator	tunnel 2
2	0	mercredi7juin	excavator	tunnel 2
2	0	mercredi7juin	excavator	tunnel 2
0	0	mercredi7juin	excavator	tunnel 2
1	0	mercredi7juin	excavator	tunnel 2
5	1	mercredi7juin	excavator	tunnel 2
3	1	mercredi7juin	excavator	tunnel 2
1	0	mercredi7juin	excavator	tunnel 2
3	1	mercredi7juin	excavator	tunnel 2
2	1	mercredi7juin	excavator	tunnel 2
2	0	mercredi7juin	excavator	tunnel 2
2	1	mercredi7juin	excavator	tunnel 2
0	0	mercredi7juin	excavator	tunnel 2
0	0	mercredi7juin	excavator	tunnel 2
1	0	mercredi7juin	excavator	tunnel 2
2	0	mercredi7juin	excavator	tunnel 2
0	0	mercredi7juin	excavator	tunnel 2
3	0	mercredi7juin	excavator	tunnel 2
3	0	mercredi7juin	excavator	tunnel 2
0	0	mercredi7juin	excavator	tunnel 2
2	0	mercredi7juin	excavator	tunnel 2
2	0	mercredi7juin	excavator	tunnel 2
0	0	mercredi7juin	excavator	tunnel 2
0	0	mercredi7juin	excavator	tunnel 2
0	0	mercredi7juin	excavator	tunnel 2
2	0	mercredi7juin	excavator	tunnel 2
1	0	mercredi7juin	excavator	tunnel 2
0	0	mercredi7juin	excavator	tunnel 2
1	0	mercredi7juin	excavator	tunnel 2
0	0	mercredi7juin	excavator	tunnel 2
0	0	mercredi7juin	excavator	tunnel 2
1	0	mercredi7juin	excavator	tunnel 2
1	0	mercredi7juin	excavator	tunnel 2
1	0	mercredi7juin	excavator	tunnel 2
1	0	mercredi7juin	excavator	tunnel 2
3	0	mercredi7juin	excavator	tunnel 2
1	1	mercredi7juin	excavator	tunnel 2
3	1	mercredi7juin	excavator	tunnel 2
1	0	mercredi7juin	excavator	tunnel 2
2	1	mercredi7juin	excavator	tunnel 2
1	0	mercredi7juin	excavator	tunnel 2
0	0	mercredi7juin	excavator	tunnel 2
1	0	mercredi7juin	excavator	tunnel 2
5	0	mercredi7juin	excavator	tunnel 2
2	2	mercredi7juin	excavator	tunnel 2
2	0	mercredi7juin	excavator	tunnel 2
1	0	mercredi7juin	excavator	tunnel 2
0	0	mercredi7juin	excavator	tunnel 2
2	0	mercredi7juin	excavator	tunnel 2
1	0	mercredi7juin	excavator	tunnel 2
3	0	mercredi7juin	excavator	tunnel 2
2	0	mercredi7juin	excavator	tunnel 2
2	0	mercredi7juin	excavator	tunnel 2
2	0	mercredi7juin	excavator	tunnel 2
1	0	mercredi7juin	excavator	tunnel 2
1	0	mercredi7juin	excavator	tunnel 2
2	0	mercredi7juin	excavator	tunnel 2
0	0	mercredi7juin	excavator	tunnel 2
3	0	mercredi7juin	excavator	tunnel 2
1	0	mercredi7juin	excavator	tunnel 2
3	0	mercredi7juin	excavator	tunnel 2
1	0	mercredi7juin	excavator	tunnel 2
2	0	lundi12juin	desertbedding-atacama	tunnel 2
1	0	lundi12juin	desertbedding-atacama	tunnel 2
4	0	lundi12juin	desertbedding-atacama	tunnel 2
3	0	lundi12juin	desertbedding-atacama	tunnel 2
3	0	lundi12juin	desertbedding-atacama	tunnel 2
0	0	lundi12juin	desertbedding-atacama	tunnel 2
0	0	lundi12juin	desertbedding-atacama	tunnel 2
2	0	lundi12juin	desertbedding-atacama	tunnel 2
0	0	lundi12juin	desertbedding-atacama	tunnel 2
2	0	lundi12juin	desertbedding-atacama	tunnel 2
2	0	lundi12juin	desertbedding-atacama	tunnel 2
2	0	lundi12juin	desertbedding-atacama	tunnel 2
2	0	lundi12juin	desertbedding-atacama	tunnel 2
1	0	lundi12juin	desertbedding-atacama	tunnel 2
2	0	lundi12juin	desertbedding-atacama	tunnel 2
2	0	lundi12juin	desertbedding-atacama	tunnel 2
2	0	lundi12juin	desertbedding-atacama	tunnel 2
4	0	lundi12juin	desertbedding-atacama	tunnel 2
1	0	lundi12juin	desertbedding-atacama	tunnel 2
3	0	lundi12juin	desertbedding-atacama	tunnel 2
2	0	lundi12juin	desertbedding-atacama	tunnel 2
1	0	lundi12juin	desertbedding-atacama	tunnel 2
1	0	lundi12juin	desertbedding-atacama	tunnel 2
1	0	lundi12juin	desertbedding-atacama	tunnel 2
	0	lundi12juin	desertbedding-atacama	tunnel 2
2	0	lundi12juin	desertbedding-atacama	tunnel 2
1	0	lundi12juin	desertbedding-atacama	tunnel 2
3	0	lundi12juin	desertbedding-atacama	tunnel 2
	0	lundi12juin	desertbedding-atacama	tunnel 2
1	0	lundi12juin	desertbedding-atacama	tunnel 2
1	0	lundi12juin	desertbedding-atacama	tunnel 2
1	0	lundi12juin	desertbedding-atacama	tunnel 2
2	0	lundi12juin	desertbedding-atacama	tunnel 2
2	0	lundi12juin	desertbedding-atacama	tunnel 2
2	0	lundi12juin	desertbedding-atacama	tunnel 2
3	0	lundi12juin	desertbedding-atacama	tunnel 2
2	0	lundi12juin	desertbedding-atacama	tunnel 2
2	0	lundi12juin	desertbedding-atacama	tunnel 2
2	0	lundi12juin	desertbedding-atacama	tunnel 2
2	0	lundi12juin	desertbedding-atacama	tunnel 2
1	0	lundi12juin	desertbedding-atacama	tunnel 2
1	0	lundi12juin	desertbedding-atacama	tunnel 2
1	0	lundi12juin	desertbedding-atacama	tunnel 2
2	0	lundi12juin	desertbedding-atacama	tunnel 2
1	0	lundi12juin	desertbedding-atacama	tunnel 2
1	0	lundi12juin	desertbedding-atacama	tunnel 2
1	0	lundi12juin	desertbedding-atacama	tunnel 2
	0	lundi12juin	desertbedding-atacama	tunnel 2
2	0	lundi12juin	desertbedding-atacama	tunnel 2
1	0	lundi12juin	desertbedding-atacama	tunnel 2
1	0	lundi12juin	desertbedding-atacama	tunnel 2
1	0	lundi12juin	desertbedding-atacama	tunnel 2
1	0	lundi12juin	desertbedding-atacama	tunnel 2
1	0	lundi12juin	desertbedding-atacama	tunnel 2
1	0	lundi12juin	desertbedding-atacama	tunnel 2
	0	lundi12juin	desertbedding-atacama	tunnel 2
1	0	lundi12juin	desertbedding-atacama	tunnel 2
2	0	lundi12juin	desertbedding-atacama	tunnel 2
2	0	lundi12juin	desertbedding-atacama	tunnel 2
5	0	lundi12juin	desertbedding-atacama	tunnel 2
4	0	lundi12juin	desertbedding-atacama	tunnel 2
3	0	lundi12juin	desertbedding-atacama	tunnel 2
2	0	lundi12juin	desertbedding-atacama	tunnel 2
3	0	lundi12juin	desertbedding-atacama	tunnel 2
4	0	lundi12juin	desertbedding-atacama	tunnel 2
3	1	lundi12juin	desertbedding-atacama	tunnel 2
4	0	lundi12juin	desertbedding-atacama	tunnel 2
2	0	lundi12juin	desertbedding-atacama	tunnel 2
4	0	lundi12juin	desertbedding-atacama	tunnel 2
2	0	lundi12juin	desertbedding-atacama	tunnel 2
2	0	lundi12juin	desertbedding-atacama	tunnel 2
2	0	lundi12juin	desertbedding-atacama	tunnel 2
3	0	lundi12juin	desertbedding-atacama	tunnel 2
2	0	lundi12juin	desertbedding-atacama	tunnel 2
4	0	lundi12juin	desertbedding-atacama	tunnel 2
4	0	lundi12juin	desertbedding-atacama	tunnel 2
4	0	lundi12juin	desertbedding-atacama	tunnel 2
5	0	lundi12juin	desertbedding-atacama	tunnel 2
4	0	lundi12juin	desertbedding-atacama	tunnel 2
1	0	lundi12juin	desertbedding-atacama	tunnel 2
4	0	lundi12juin	desertbedding-atacama	tunnel 2
3	0	lundi12juin	desertbedding-atacama	tunnel 2
3	0	lundi12juin	desertbedding-atacama	tunnel 2
4	0	lundi12juin	desertbedding-atacama	tunnel 2
3	0	lundi12juin	desertbedding-atacama	tunnel 2
3	0	lundi12juin	desertbedding-atacama	tunnel 2
2	0	lundi12juin	desertbedding-atacama	tunnel 2
3	0	lundi12juin	desertbedding-atacama	tunnel 2
2	0	lundi12juin	desertbedding-atacama	tunnel 2
2	0	lundi12juin	desertbedding-atacama	tunnel 2
4	0	lundi12juin	desertbedding-atacama	tunnel 2
4	0	lundi12juin	desertbedding-atacama	tunnel 2
2	0	lundi12juin	desertbedding-atacama	tunnel 2
3	0	lundi12juin	desertbedding-atacama	tunnel 2
4	0	lundi12juin	desertbedding-atacama	tunnel 2
5	0	lundi12juin	desertbedding-atacama	tunnel 2
5	0	lundi12juin	desertbedding-atacama	tunnel 2
3	0	lundi12juin	desertbedding-atacama	tunnel 2
5	0	lundi12juin	desertbedding-atacama	tunnel 2
3	0	lundi12juin	desertbedding-atacama	tunnel 2
3	0	lundi12juin	desertbedding-atacama	tunnel 2
5	0	lundi12juin	desertbedding-atacama	tunnel 2
3	0	lundi12juin	desertbedding-atacama	tunnel 2
2	0	lundi12juin	desertbedding-atacama	tunnel 2
2	0	lundi12juin	desertbedding-atacama	tunnel 2
5	0	lundi12juin	desertbedding-atacama	tunnel 2
3	0	lundi12juin	desertbedding-atacama	tunnel 2
3	0	lundi12juin	desertbedding-atacama	tunnel 2
3	1	lundi12juin	desertbedding-atacama	tunnel 2
2	0	lundi12juin	desertbedding-atacama	tunnel 2
3	0	lundi12juin	desertbedding-atacama	tunnel 2
5	0	lundi12juin	desertbedding-atacama	tunnel 2
2	0	lundi12juin	desertbedding-atacama	tunnel 2
3	0	lundi12juin	desertbedding-atacama	tunnel 2
3	0	lundi12juin	desertbedding-atacama	tunnel 2
4	0	lundi12juin	desertbedding-atacama	tunnel 2
2	0	lundi12juin	desertbedding-atacama	tunnel 2
3	0	lundi12juin	desertbedding-atacama	tunnel 2
2	0	lundi12juin	desertbedding-atacama	tunnel 2
3	0	lundi12juin	desertbedding-atacama	tunnel 2
3	0	lundi12juin	desertbedding-atacama	tunnel 2
8	0	mercredi14juin	desertbedding-atacama	tunnel 2
7	0	mercredi14juin	desertbedding-atacama	tunnel 2
11	0	mercredi14juin	desertbedding-atacama	tunnel 2
10	0	mercredi14juin	desertbedding-atacama	tunnel 2
4	0	mercredi14juin	desertbedding-atacama	tunnel 2
6	0	mercredi14juin	desertbedding-atacama	tunnel 2
4	0	mercredi14juin	desertbedding-atacama	tunnel 2
2	0	mercredi14juin	desertbedding-atacama	tunnel 2
3	0	mercredi14juin	desertbedding-atacama	tunnel 2
3	0	mercredi14juin	desertbedding-atacama	tunnel 2
3	0	mercredi14juin	desertbedding-atacama	tunnel 2
2	0	mercredi14juin	desertbedding-atacama	tunnel 2
3	0	mercredi14juin	desertbedding-atacama	tunnel 2
5	0	mercredi14juin	desertbedding-atacama	tunnel 2
6	0	mercredi14juin	desertbedding-atacama	tunnel 2
4	0	mercredi14juin	desertbedding-atacama	tunnel 2
4	0	mercredi14juin	desertbedding-atacama	tunnel 2
3	0	mercredi14juin	desertbedding-atacama	tunnel 2
4	0	mercredi14juin	desertbedding-atacama	tunnel 2
3	0	mercredi14juin	desertbedding-atacama	tunnel 2
4	0	mercredi14juin	desertbedding-atacama	tunnel 2
4	0	mercredi14juin	desertbedding-atacama	tunnel 2
3	0	mercredi14juin	desertbedding-atacama	tunnel 2
3	0	mercredi14juin	desertbedding-atacama	tunnel 2
2	0	mercredi14juin	desertbedding-atacama	tunnel 2
1	0	mercredi14juin	desertbedding-atacama	tunnel 2
4	0	mercredi14juin	desertbedding-atacama	tunnel 2
1	0	mercredi14juin	desertbedding-atacama	tunnel 2
2	0	mercredi14juin	desertbedding-atacama	tunnel 2
1	0	mercredi14juin	desertbedding-atacama	tunnel 2
4	0	mercredi14juin	desertbedding-atacama	tunnel 2
0	0	mercredi14juin	desertbedding-atacama	tunnel 2
2	0	mercredi14juin	desertbedding-atacama	tunnel 2
2	0	mercredi14juin	desertbedding-atacama	tunnel 2
3	0	mercredi14juin	desertbedding-atacama	tunnel 2
1	0	mercredi14juin	desertbedding-atacama	tunnel 2
3	0	mercredi14juin	desertbedding-atacama	tunnel 2
1	0	mercredi14juin	desertbedding-atacama	tunnel 2
1	0	mercredi14juin	desertbedding-atacama	tunnel 2
3	0	mercredi14juin	desertbedding-atacama	tunnel 2
4	0	mercredi14juin	desertbedding-atacama	tunnel 2
3	0	mercredi14juin	desertbedding-atacama	tunnel 2
1	0	mercredi14juin	desertbedding-atacama	tunnel 2
2	0	mercredi14juin	desertbedding-atacama	tunnel 2
3	1	mercredi14juin	desertbedding-atacama	tunnel 2
2	0	mercredi14juin	desertbedding-atacama	tunnel 2
3	0	mercredi14juin	desertbedding-atacama	tunnel 2
2	0	mercredi14juin	desertbedding-atacama	tunnel 2
1	0	mercredi14juin	desertbedding-atacama	tunnel 2
2	0	mercredi14juin	desertbedding-atacama	tunnel 2
1	0	mercredi14juin	desertbedding-atacama	tunnel 2
4	0	mercredi14juin	desertbedding-atacama	tunnel 2
3	0	mercredi14juin	desertbedding-atacama	tunnel 2
3	0	mercredi14juin	desertbedding-atacama	tunnel 2
2	0	mercredi14juin	desertbedding-atacama	tunnel 2
2	0	mercredi14juin	desertbedding-atacama	tunnel 2
2	0	mercredi14juin	desertbedding-atacama	tunnel 2
1	0	mercredi14juin	desertbedding-atacama	tunnel 2
2	0	mercredi14juin	desertbedding-atacama	tunnel 2
1	0	mercredi14juin	desertbedding-atacama	tunnel 2
3	0	mercredi14juin	desertbedding-atacama	tunnel 2
4	0	mercredi14juin	desertbedding-atacama	tunnel 2
3	0	mercredi14juin	desertbedding-atacama	tunnel 2
2	0	mercredi14juin	desertbedding-atacama	tunnel 2
3	1	mercredi14juin	desertbedding-atacama	tunnel 2
3	0	mercredi14juin	desertbedding-atacama	tunnel 2
1	0	mercredi14juin	desertbedding-atacama	tunnel 2
3	0	mercredi14juin	desertbedding-atacama	tunnel 2
1	0	mercredi14juin	desertbedding-atacama	tunnel 2
1	0	mercredi14juin	desertbedding-atacama	tunnel 2
1	0	mercredi14juin	desertbedding-atacama	tunnel 2
2	0	mercredi14juin	desertbedding-atacama	tunnel 2
2	0	mercredi14juin	desertbedding-atacama	tunnel 2
2	0	mercredi14juin	desertbedding-atacama	tunnel 2
2	0	mercredi14juin	desertbedding-atacama	tunnel 2
2	0	mercredi14juin	desertbedding-atacama	tunnel 2
2	0	mercredi14juin	desertbedding-atacama	tunnel 2
2	0	mercredi14juin	desertbedding-atacama	tunnel 2
3	0	mercredi14juin	desertbedding-atacama	tunnel 2
2	0	mercredi14juin	desertbedding-atacama	tunnel 2
3	0	mercredi14juin	desertbedding-atacama	tunnel 2
1	0	mercredi14juin	desertbedding-atacama	tunnel 2
1	0	mercredi14juin	desertbedding-atacama	tunnel 2
1	0	mercredi14juin	desertbedding-atacama	tunnel 2
2	0	mercredi14juin	desertbedding-atacama	tunnel 2
2	0	mercredi14juin	desertbedding-atacama	tunnel 2
2	0	mercredi14juin	desertbedding-atacama	tunnel 2
2	0	mercredi14juin	desertbedding-atacama	tunnel 2
2	0	mercredi14juin	desertbedding-atacama	tunnel 2
2	0	mercredi14juin	desertbedding-atacama	tunnel 2
1	0	mercredi14juin	desertbedding-atacama	tunnel 2
2	0	mercredi14juin	desertbedding-atacama	tunnel 2
2	0	mercredi14juin	desertbedding-atacama	tunnel 2
4	0	mercredi14juin	desertbedding-atacama	tunnel 2
2	0	mercredi14juin	desertbedding-atacama	tunnel 2
4	0	mercredi14juin	desertbedding-atacama	tunnel 2
3	0	mercredi14juin	desertbedding-atacama	tunnel 2
4	0	mercredi14juin	desertbedding-atacama	tunnel 2
1	0	mercredi14juin	desertbedding-atacama	tunnel 2
2	0	mercredi14juin	desertbedding-atacama	tunnel 2
2	0	mercredi14juin	desertbedding-atacama	tunnel 2
2	0	mercredi14juin	desertbedding-atacama	tunnel 2
2	0	mercredi14juin	desertbedding-atacama	tunnel 2
4	0	mercredi14juin	desertbedding-atacama	tunnel 2
2	0	mercredi14juin	desertbedding-atacama	tunnel 2
2	0	mercredi14juin	desertbedding-atacama	tunnel 2
3	0	mercredi14juin	desertbedding-atacama	tunnel 2
2	0	mercredi14juin	desertbedding-atacama	tunnel 2
1	0	mercredi14juin	desertbedding-atacama	tunnel 2
2	0	mercredi14juin	desertbedding-atacama	tunnel 2
2	0	mercredi14juin	desertbedding-atacama	tunnel 2
1	0	mercredi14juin	desertbedding-atacama	tunnel 2
3	0	mercredi14juin	desertbedding-atacama	tunnel 2
2	0	mercredi14juin	desertbedding-atacama	tunnel 2
0	0	mercredi14juin	desertbedding-atacama	tunnel 2
2	1	mercredi14juin	desertbedding-atacama	tunnel 2
3	0	mercredi14juin	desertbedding-atacama	tunnel 2
3	0	mercredi14juin	desertbedding-atacama	tunnel 2
4	1	mercredi14juin	desertbedding-atacama	tunnel 2
3	0	mercredi14juin	desertbedding-atacama	tunnel 2
3	0	mercredi14juin	desertbedding-atacama	tunnel 2
